# Supplementary material for: In silico identification and in vitro evaluation of MRPS30‐DT lncRNA and MRPS30 gene expression in breast cancer
Source: Cancer Rep (Hoboken). 2024 Jun 17;7(6):e2114. doi: 10.1002/cnr2.2114 (PMC11182701; doi:10.1002/cnr2.2114)
Supplement: Supplementary file 8 — File S1. The total list of GO enrichment analysis of biological processes, retrieved from Appyters website (p‐value <.05). [file CNR2-7-e2114-s010.xlsx]

## Sheet: LINC01133
Term	p-value	q-value
neuron differentiation (GO:0030182)	7.262087127284207e-05	0.04640473674334609
response to interleukin-4 (GO:0070670)	0.00027212309342677823	0.05304720535151362
cellular response to interleukin-4 (GO:0071353)	0.00027212309342677823	0.05304720535151362
mesonephros development (GO:0001823)	0.000332063883264561	0.05304720535151362
kidney development (GO:0001822)	0.0007152738836628206	0.08028388942588109
positive regulation of T cell activation (GO:0050870)	0.0008746267241459595	0.08028388942588109
regulation of cartilage development (GO:0061035)	0.0009134705062420161	0.08028388942588109
positive regulation of lymphocyte differentiation (GO:0045621)	0.0011307590059983252	0.08028388942588109
dopaminergic neuron differentiation (GO:0071542)	0.0011307590059983252	0.08028388942588109
dorsal/ventral pattern formation (GO:0009953)	0.001632124977335775	0.09481162368341457
positive regulation of phospholipase activity (GO:0010518)	0.001632124977335775	0.09481162368341457
regulation of chondrocyte differentiation (GO:0032330)	0.0019157650058532817	0.09512362457648331
positive regulation of cell communication (GO:0010647)	0.002221087354345103	0.09512362457648331
cellular response to interleukin-6 (GO:0071354)	0.002221087354345103	0.09512362457648331
negative regulation of epithelial to mesenchymal transition (GO:0010719)	0.0023818121959682833	0.09512362457648331
limb development (GO:0060173)	0.0023818121959682833	0.09512362457648331
regulation of intracellular estrogen receptor signaling pathway (GO:0033146)	0.0028959211173454295	0.10885256435198408
epithelial tube morphogenesis (GO:0060562)	0.003265007400933762	0.11590776273314855
response to estrogen (GO:0043627)	0.0034573756419477466	0.1162770018528742
positive regulation of cell differentiation (GO:0045597)	0.0039122930714634825	0.11808334542061288
response to estradiol (GO:0032355)	0.0040654672914765	0.11808334542061288
positive regulation of signaling (GO:0023056)	0.0040654672914765	0.11808334542061288
regulation of T cell differentiation (GO:0045580)	0.0042784069542198405	0.11886530624984688
positive regulation of T cell differentiation (GO:0045582)	0.005180691162792406	0.12161375334004237
positive regulation of osteoblast differentiation (GO:0045669)	0.005418765891608996	0.12161375334004237
cellular response to cytokine stimulus (GO:0071345)	0.00691681901204082	0.12161375334004237
regulation of cell differentiation (GO:0045595)	0.0069773717976026935	0.12161375334004237
gonad development (GO:0008406)	0.00722250262714212	0.12161375334004237
positive regulation of protein kinase B signaling (GO:0051897)	0.007608098362526996	0.12161375334004237
regulation of proteolysis (GO:0030162)	0.008067670084263163	0.12161375334004237
sensory organ development (GO:0007423)	0.008654668543521428	0.12161375334004237
renal system development (GO:0072001)	0.008955160836496808	0.12161375334004237
chordate embryonic development (GO:0043009)	0.00926028293931899	0.12161375334004237
response to organic cyclic compound (GO:0014070)	0.009884320404054672	0.12161375334004237
regulation of cell population proliferation (GO:0042127)	0.01158778984221747	0.12161375334004237
ciliary neurotrophic factor-mediated signaling pathway (GO:0070120)	0.012438777192772534	0.12161375334004237
nephric duct development (GO:0072176)	0.012438777192772534	0.12161375334004237
regulation of hormone metabolic process (GO:0032350)	0.012438777192772534	0.12161375334004237
positive regulation of phospholipase A2 activity (GO:0032430)	0.012438777192772534	0.12161375334004237
positive regulation of mononuclear cell proliferation (GO:0032946)	0.012438777192772534	0.12161375334004237
salivary gland development (GO:0007431)	0.012438777192772534	0.12161375334004237
response to fructose (GO:0009750)	0.012438777192772534	0.12161375334004237
glucosylceramide metabolic process (GO:0006678)	0.012438777192772534	0.12161375334004237
cellular response to nutrient (GO:0031670)	0.012438777192772534	0.12161375334004237
regulation of signal transduction (GO:0009966)	0.013316461594383946	0.12161375334004237
fatty acid biosynthetic process (GO:0006633)	0.01363735177477663	0.12161375334004237
gland development (GO:0048732)	0.01363735177477663	0.12161375334004237
nephric duct morphogenesis (GO:0072178)	0.014908284799373634	0.12161375334004237
embryonic hindlimb morphogenesis (GO:0035116)	0.014908284799373634	0.12161375334004237
ear development (GO:0043583)	0.014908284799373634	0.12161375334004237
norepinephrine biosynthetic process (GO:0042421)	0.014908284799373634	0.12161375334004237
chondrocyte development (GO:0002063)	0.014908284799373634	0.12161375334004237
cellular triglyceride homeostasis (GO:0035356)	0.014908284799373634	0.12161375334004237
regulation of hepatocyte proliferation (GO:2000345)	0.014908284799373634	0.12161375334004237
regulation of hormone biosynthetic process (GO:0046885)	0.014908284799373634	0.12161375334004237
radial glial cell differentiation (GO:0060019)	0.014908284799373634	0.12161375334004237
regulation of digestive system process (GO:0044058)	0.014908284799373634	0.12161375334004237
regulation of saliva secretion (GO:0046877)	0.014908284799373634	0.12161375334004237
activation of transmembrane receptor protein tyrosine kinase activity (GO:0007171)	0.014908284799373634	0.12161375334004237
activation of Janus kinase activity (GO:0042976)	0.014908284799373634	0.12161375334004237
positive regulation of animal organ morphogenesis (GO:0110110)	0.014908284799373634	0.12161375334004237
epithelial tube formation (GO:0072175)	0.014908284799373634	0.12161375334004237
epithelial tube branching involved in lung morphogenesis (GO:0060441)	0.014908284799373634	0.12161375334004237
regulation of protein kinase B signaling (GO:0051896)	0.014990387285139661	0.12161375334004237
positive regulation of immune response (GO:0050778)	0.015132735762129949	0.12161375334004237
positive regulation of lymphocyte proliferation (GO:0050671)	0.015132735762129949	0.12161375334004237
regulation of epithelial to mesenchymal transition (GO:0010717)	0.015517162822490733	0.12161375334004237
regulation of fat cell differentiation (GO:0045598)	0.01709651921653639	0.12161375334004237
lipid biosynthetic process (GO:0008610)	0.01709651921653639	0.12161375334004237
regulation of gene expression (GO:0010468)	0.0171479004755084	0.12161375334004237
positive regulation of intracellular estrogen receptor signaling pathway (GO:0033148)	0.017371741450283952	0.12161375334004237
positive regulation of RNA polymerase II transcription preinitiation complex assembly (GO:0045899)	0.017371741450283952	0.12161375334004237
norepinephrine metabolic process (GO:0042415)	0.017371741450283952	0.12161375334004237
positive regulation of interleukin-5 production (GO:0032754)	0.017371741450283952	0.12161375334004237
zinc ion import across plasma membrane (GO:0071578)	0.017371741450283952	0.12161375334004237
protein localization to ciliary membrane (GO:1903441)	0.017371741450283952	0.12161375334004237
regulation of NAD(P)H oxidase activity (GO:0033860)	0.017371741450283952	0.12161375334004237
positive regulation of hormone metabolic process (GO:0032352)	0.017371741450283952	0.12161375334004237
hindlimb morphogenesis (GO:0035137)	0.017371741450283952	0.12161375334004237
positive regulation of epithelial tube formation (GO:1905278)	0.017371741450283952	0.12161375334004237
exocrine system development (GO:0035272)	0.017371741450283952	0.12161375334004237
fatty acid elongation, monounsaturated fatty acid (GO:0034625)	0.017371741450283952	0.121614
fatty acid elongation, polyunsaturated fatty acid (GO:0034626)	0.017371741450283952	0.121614
fatty acid elongation, saturated fatty acid (GO:0019367)	0.017371741450283952	0.121614
glycosylceramide biosynthetic process (GO:0046476)	0.017371741450283952	0.12161375334004237
regulation of systemic arterial blood pressure by renin-angiotensin (GO:0003081)	0.017371741450283952	0.12161375334004237
angiotensin-activated signaling pathway (GO:0038166)	0.017371741450283952	0.12161375334004237
fatty acid elongation, unsaturated fatty acid (GO:0019368)	0.017371741450283952	0.121614
phospholipase C-activating G protein-coupled receptor signaling pathway (GO:0007200)	0.017501658697958892	0.12161375334004237
regulation of osteoblast differentiation (GO:0045667)	0.018324142941730272	0.12161375334004237
regulation of transcription by RNA polymerase II (GO:0006357)	0.01847301783157441	0.12161375334004237
cytokine-mediated signaling pathway (GO:0019221)	0.019056558457088743	0.12161375334004237
positive regulation of cellular process (GO:0048522)	0.01953494673991566	0.12161375334004237
peptidyl-tyrosine dephosphorylation involved in inactivation of protein kinase activity (GO:1990264)	0.01982916145118511	0.12161375334004237
cellular response to interferon-alpha (GO:0035457)	0.01982916145118511	0.12161375334004237
positive regulation of MHC class II biosynthetic process (GO:0045348)	0.01982916145118511	0.12161375334004237
positive regulation of intracellular steroid hormone receptor signaling pathway (GO:0033145)	0.01982916145118511	0.12161375334004237
regulation of phospholipase A2 activity (GO:0032429)	0.01982916145118511	0.12161375334004237
regulation of vascular wound healing (GO:0061043)	0.01982916145118511	0.12161375334004237
positive regulation of epithelial cell proliferation involved in wound healing (GO:0060054)	0.01982916145118511	0.12161375334004237
positive regulation of adaptive immune response (GO:0002821)	0.01982916145118511	0.12161375334004237
cellular response to angiotensin (GO:1904385)	0.01982916145118511	0.12161375334004237
negative regulation of cAMP-dependent protein kinase activity (GO:2000480)	0.01982916145118511	0.12161375334004237
regulation of transcription, DNA-templated (GO:0006355)	0.020744025201691683	0.121614
positive regulation of inflammatory response (GO:0050729)	0.020887660803435404	0.12161375334004237
intestinal epithelial cell differentiation (GO:0060575)	0.022280559123686802	0.12161375334004237
regulation of nephron tubule epithelial cell differentiation (GO:0072182)	0.022280559123686802	0.12161375334004237
regulation of mammary gland epithelial cell proliferation (GO:0033599)	0.022280559123686802	0.12161375334004237
cellular response to leptin stimulus (GO:0044320)	0.022280559123686802	0.12161375334004237
positive regulation of cholesterol esterification (GO:0010873)	0.022280559123686802	0.12161375334004237
positive regulation of cell-cell adhesion mediated by cadherin (GO:2000049)	0.022280559123686802	0.12161375334004237
positive regulation of blood vessel endothelial cell proliferation involved in sprouting angiogenesis (GO:1903589)	0.022280559123686802	0.12161375334004237
positive regulation of B cell differentiation (GO:0045579)	0.022280559123686802	0.12161375334004237
ATF6-mediated unfolded protein response (GO:0036500)	0.022280559123686802	0.12161375334004237
positive regulation of epithelial cell migration (GO:0010634)	0.023131423352716708	0.12161375334004237
regulation of cell cycle phase transition (GO:1901987)	0.023591646713008625	0.12161375334004237
lactation (GO:0007595)	0.02472594881725805	0.12161375334004237
lung epithelium development (GO:0060428)	0.02472594881725805	0.12161375334004237
leptin-mediated signaling pathway (GO:0033210)	0.02472594881725805	0.12161375334004237
mesenchymal to epithelial transition (GO:0060231)	0.02472594881725805	0.12161375334004237
positive regulation of keratinocyte migration (GO:0051549)	0.02472594881725805	0.12161375334004237
positive regulation of circadian rhythm (GO:0042753)	0.02472594881725805	0.12161375334004237
negative regulation of delayed rectifier potassium channel activity (GO:1902260)	0.02472594881725805	0.12161375334004237
regulation of RNA polymerase II transcription preinitiation complex assembly (GO:0045898)	0.02472594881725805	0.12161375334004237
regulation of endoplasmic reticulum unfolded protein response (GO:1900101)	0.02472594881725805	0.12161375334004237
positive regulation of transcription by RNA polymerase II (GO:0045944)	0.024988200353293615	0.12161375334004237
positive regulation of signal transduction (GO:0009967)	0.025085456564103305	0.12161375334004237
positive regulation of transcription,DNA-templated (GO:0045893)	0.026861165657983056	0.121614
positive regulation of cellular protein metabolic process (GO:0032270)	0.02691772640191098	0.12161375334004237
negative regulation of voltage-gated potassium channel activity (GO:1903817)	0.027165344857992397	0.12161375334004237
lipoprotein biosynthetic process (GO:0042158)	0.027165344857992397	0.12161375334004237
negative regulation of receptor signaling pathway via STAT (GO:1904893)	0.027165344857992397	0.12161375334004237
intestinal lipid absorption (GO:0098856)	0.027165344857992397	0.12161375334004237
positive regulation of chondrocyte differentiation (GO:0032332)	0.027165344857992397	0.12161375334004237
positive regulation of keratinocyte proliferation (GO:0010838)	0.027165344857992397	0.12161375334004237
positive regulation of interleukin-13 production (GO:0032736)	0.027165344857992397	0.12161375334004237
fatty acid homeostasis (GO:0055089)	0.027165344857992397	0.12161375334004237
interleukin-35-mediated signaling pathway (GO:0070757)	0.027165344857992397	0.12161375334004237
chromatin remodeling (GO:0006338)	0.02740756305932927	0.12161375334004237
positive regulation of cellular metabolic process (GO:0031325)	0.0283980432384044	0.12161375334004237
negative regulation of signal transduction (GO:0009968)	0.02909428493815266	0.12161375334004237
adipose tissue development (GO:0060612)	0.029598761568907096	0.12161375334004237
negative regulation of gene silencing by miRNA (GO:0060965)	0.029598761568907096	0.12161375334004237
positive regulation of endoplasmic reticulum unfolded protein response (GO:1900103)	0.029598761568907096	0.12161375334004237
regulation of cholesterol esterification (GO:0010872)	0.029598761568907096	0.12161375334004237
catecholamine biosynthetic process (GO:0042423)	0.029598761568907096	0.12161375334004237
negative regulation of production of miRNAs involved in gene silencing by miRNA (GO:1903799)	0.029598761568907096	0.12161375334004237
regulation of keratinocyte migration (GO:0051547)	0.029598761568907096	0.12161375334004237
regulation of MHC class II biosynthetic process (GO:0045346)	0.029598761568907096	0.12161375334004237
positive regulation of ubiquitin protein ligase activity (GO:1904668)	0.029598761568907096	0.12161375334004237
positive regulation of cell population proliferation (GO:0008284)	0.030453470555099046	0.12161375334004237
response to tumor necrosis factor (GO:0034612)	0.03093634050099251	0.12161375334004237
regulation of Wnt signaling pathway (GO:0030111)	0.03145448478079644	0.12161375334004237
cellular divalent inorganic cation homeostasis (GO:0072503)	0.03145448478079644	0.12161375334004237
endochondral bone morphogenesis (GO:0060350)	0.03202621324876303	0.12161375334004237
very long-chain fatty acid biosynthetic process (GO:0042761)	0.03202621324876303	0.12161375334004237
vascular process in circulatory system (GO:0003018)	0.03202621324876303	0.12161375334004237
positive regulation of steroid metabolic process (GO:0045940)	0.03202621324876303	0.12161375334004237
regulation of interleukin-5 production (GO:0032674)	0.03202621324876303	0.12161375334004237
negative regulation of myotube differentiation (GO:0010832)	0.03202621324876303	0.12161375334004237
cardiac right ventricle morphogenesis (GO:0003215)	0.03202621324876303	0.12161375334004237
regulation of tube diameter (GO:0035296)	0.03202621324876303	0.12161375334004237
negative regulation of locomotion (GO:0040013)	0.03202621324876303	0.12161375334004237
positive regulation of fatty acid biosynthetic process (GO:0045723)	0.03202621324876303	0.12161375334004237
response to interleukin-6 (GO:0070741)	0.03202621324876303	0.12161375334004237
fatty acid elongation (GO:0030497)	0.03202621324876303	0.12161375334004237
alpha-linolenic acid metabolic process (GO:0036109)	0.03202621324876303	0.12161375334004237
regulation of receptor signaling pathway via STAT (GO:1904892)	0.03202621324876303	0.12161375334004237
negative regulation of cell motility (GO:2000146)	0.03302953017935412	0.12161375334004237
response to lipid (GO:0033993)	0.03302953017935412	0.12161375334004237
sphingolipid metabolic process (GO:0006665)	0.03409654123377134	0.12161375334004237
potassium ion export across plasma membrane (GO:0097623)	0.034447714169871156	0.12161375334004237
thymus development (GO:0048538)	0.034447714169871156	0.12161375334004237
low-density lipoprotein particle remodeling (GO:0034374)	0.034447714169871156	0.12161375334004237
intestinal absorption (GO:0050892)	0.034447714169871156	0.12161375334004237
membrane repolarization during action potential (GO:0086011)	0.034447714169871156	0.12161375334004237
bone morphogenesis (GO:0060349)	0.034447714169871156	0.12161375334004237
renal absorption (GO:0070293)	0.034447714169871156	0.12161375334004237
regulation of cAMP-dependent protein kinase activity (GO:2000479)	0.034447714169871156	0.12161375334004237
negative regulation of fibroblast growth factor receptor signaling pathway (GO:0040037)	0.034447714169871156	0.12161375334004237
growth hormone receptor signaling pathway via JAK-STAT (GO:0060397)	0.034447714169871156	0.12161375334004237
embryonic cranial skeleton morphogenesis (GO:0048701)	0.03686327859360632	0.12397702642797075
regulation of phospholipase C activity (GO:1900274)	0.03686327859360632	0.12397702642797075
positive regulation of secretion (GO:0051047)	0.03686327859360632	0.12397702642797075
interleukin-27-mediated signaling pathway (GO:0070106)	0.03686327859360632	0.12397702642797075
steroid hormone mediated signaling pathway (GO:0043401)	0.03686327859360632	0.12397702642797075
negative regulation of cellular component movement (GO:0051271)	0.03686327859360632	0.12397702642797075
regulation of secretion (GO:0051046)	0.03686327859360632	0.12397702642797075
positive regulation of acute inflammatory response (GO:0002675)	0.03686327859360632	0.12397702642797075
negative regulation of endoplasmic reticulum stress-induced intrinsic apoptotic signaling pathway (GO:1902236)	0.03686327859360632	0.12397702642797075
positive regulation of epithelial cell proliferation (GO:0050679)	0.037935614638327717	0.1269154856224681
membrane repolarization (GO:0086009)	0.039272920734465235	0.12738779872752937
regulation of systemic arterial blood pressure by hormone (GO:0001990)	0.039272920734465235	0.12738779872752937
regulation of blood vessel endothelial cell proliferation involved in sprouting angiogenesis (GO:1903587)	0.039272920734465235	0.12738779872752937
body fluid secretion (GO:0007589)	0.039272920734465235	0.12738779872752937
sympathetic nervous system development (GO:0048485)	0.039272920734465235	0.12738779872752937
regulation of interleukin-13 production (GO:0032656)	0.039272920734465235	0.12738779872752937
MAPK cascade (GO:0000165)	0.04002022629830489	0.12743711430475846
cellular protein modification process (GO:0006464)	0.04159856736117453	0.12743711430475846
positive regulation of muscle hypertrophy (GO:0014742)	0.04167665479123348	0.12743711430475846
positive regulation of telomere capping (GO:1904355)	0.04167665479123348	0.12743711430475846
mitochondrial electron transport, cytochrome c to oxygen (GO:0006123)	0.04167665479123348	0.127437
pharyngeal system development (GO:0060037)	0.04167665479123348	0.12743711430475846
regulation of cell motility (GO:2000145)	0.04369185304054307	0.12743711430475846
positive chemotaxis (GO:0050918)	0.04407449493169267	0.12743711430475846
regulation of production of miRNAs involved in gene silencing by miRNA (GO:1903798)	0.04407449493169267	0.12743711430475846
ventricular cardiac muscle cell action potential (GO:0086005)	0.04407449493169267	0.12743711430475846
long-chain fatty-acyl-CoA biosynthetic process (GO:0035338)	0.04407449493169267	0.12743711430475846
intracellular estrogen receptor signaling pathway (GO:0030520)	0.04407449493169267	0.12743711430475846
interleukin-6-mediated signaling pathway (GO:0070102)	0.04407449493169267	0.12743711430475846
positive regulation of macrophage derived foam cell differentiation (GO:0010744)	0.04407449493169267	0.12743711430475846
regulation of delayed rectifier potassium channel activity (GO:1902259)	0.04407449493169267	0.12743711430475846
positive regulation of response to endoplasmic reticulum stress (GO:1905898)	0.04407449493169267	0.12743711430475846
response to interferon-alpha (GO:0035455)	0.04407449493169267	0.12743711430475846
positive regulation of fatty acid metabolic process (GO:0045923)	0.04407449493169267	0.12743711430475846
regulation of ventricular cardiac muscle cell membrane repolarization (GO:0060307)	0.04407449493169267	0.12743711430475846
regulation of B cell differentiation (GO:0045577)	0.04407449493169267	0.12743711430475846
regulation of adaptive immune response (GO:0002819)	0.04407449493169267	0.12743711430475846
positive regulation of cartilage development (GO:0061036)	0.04407449493169267	0.12743711430475846
positive regulation of cardiac muscle hypertrophy (GO:0010613)	0.04407449493169267	0.12743711430475846
positive regulation of interleukin-4 production (GO:0032753)	0.04407449493169267	0.12743711430475846
positive regulation of peptidyl-tyrosine phosphorylation (GO:0050731)	0.04428445162178129	0.12746740804647858
transcription by RNA polymerase II (GO:0006366)	0.045809938474528855	0.12798303850715814
ureteric bud morphogenesis (GO:0060675)	0.04646645529524364	0.12798303850715814
regulation of lymphocyte proliferation (GO:0050670)	0.04646645529524364	0.12798303850715814
positive regulation of oxidoreductase activity (GO:0051353)	0.04646645529524364	0.12798303850715814
negative regulation of striated muscle cell differentiation (GO:0051154)	0.04646645529524364	0.12798303850715814
regulation of water loss via skin (GO:0033561)	0.04646645529524364	0.12798303850715814
regulation of epithelial cell differentiation (GO:0030856)	0.04646645529524364	0.12798303850715814
regulation of cell-cell adhesion mediated by cadherin (GO:2000047)	0.04646645529524364	0.12798303850715814
establishment of skin barrier (GO:0061436)	0.04646645529524364	0.12798303850715814
negative regulation of RNA metabolic process (GO:0051253)	0.04646645529524364	0.12798303850715814
protein dephosphorylation (GO:0006470)	0.04729227939443079	0.12969856881133596
enzyme linked receptor protein signaling pathway (GO:0007167)	0.04790268623376828	0.12994670862701946
positive regulation of nitrogen compound metabolic process (GO:0051173)	0.04885254998202776	0.12994670862701946
hepaticobiliary system development (GO:0061008)	0.04885254998202776	0.12994670862701946
cardiac ventricle development (GO:0003231)	0.04885254998202776	0.12994670862701946
regulation of acute inflammatory response (GO:0002673)	0.04885254998202776	0.12994670862701946
growth hormone receptor signaling pathway (GO:0060396)	0.04885254998202776	0.12994670862701946
epithelial cilium movement involved in extracellular fluid movement (GO:0003351)	0.04885254998202776	0.12994670862701946
chromatin organization (GO:0006325)	0.04913219876441706	0.12994670862701946
negative regulation of DNA-binding transcription factor activity (GO:0043433)	0.04975126914796579	0.12994670862701946
neuron development (GO:0048666)	0.04975126914796579	0.12994670862701946

## Sheet: ZEB1-AS1
Category	Term	Count	%	PValue	Genes	List Total	Pop Hits	Pop Total	Fold Enrichment	Bonferroni	Benjamini	FDR
GOTERM_BP_FAT	GO:0016070~RNA metabolic process	20	0.273187	0.0273	CUL2, WNT7A, HMGA2, ASH2L, ZNF25, MBD3L3, ELAVL2, MAPK8IP1, AFF2, KIN, BAG4, HNF4A, ZNF438, ZNF514, MTPAP, HOXD9, FGF23, EID2B, LGR4, CDK5R1	46	4648	16650	1.55747	1	1	1
GOTERM_BP_FAT	GO:0019219~regulation of nucleobase-containing compound metabolic process	19	0.259527	0.0164154	CUL2, WNT7A, HMGA2, PRKAG2, ASH2L, ZNF25, MBD3L3, ELAVL2, MAPK8IP1, AFF2, BAG4, HNF4A, ZNF438, ZNF514, HOXD9, FGF23, EID2B, LGR4, CDK5R1	46	4104	16650	1.67572	1	1	1
GOTERM_BP_FAT	GO:0051171~regulation of nitrogen compound metabolic process	19	0.259527	0.0327559	CUL2, WNT7A, HMGA2, PRKAG2, ASH2L, ZNF25, MBD3L3, ELAVL2, MAPK8IP1, AFF2, BAG4, HNF4A, ZNF438, ZNF514, HOXD9, FGF23, EID2B, LGR4, CDK5R1	46	4404	16650	1.56157	1	1	1
GOTERM_BP_FAT	GO:0051252~regulation of RNA metabolic process	18	0.245868	0.0153407	CUL2, WNT7A, HMGA2, ASH2L, ZNF25, MBD3L3, ELAVL2, MAPK8IP1, AFF2, BAG4, HNF4A, ZNF438, ZNF514, HOXD9, FGF23, EID2B, LGR4, CDK5R1	46	3762	16650	1.73185	1	1	1
GOTERM_BP_FAT	GO:0097659~nucleic acid-templated transcription	17	0.232209	0.0336989	CUL2, WNT7A, HMGA2, ASH2L, ZNF25, MBD3L3, ELAVL2, MAPK8IP1, HNF4A, ZNF438, ZNF514, MTPAP, HOXD9, FGF23, EID2B, LGR4, CDK5R1	46	3771	16650	1.63173	1	1	1
GOTERM_BP_FAT	GO:0032774~RNA biosynthetic process	17	0.232209	0.0451813	CUL2, WNT7A, HMGA2, ASH2L, ZNF25, MBD3L3, ELAVL2, MAPK8IP1, HNF4A, ZNF438, ZNF514, MTPAP, HOXD9, FGF23, EID2B, LGR4, CDK5R1	46	3905	16650	1.57574	1	1	1
GOTERM_BP_FAT	GO:0010646~regulation of cell communication	16	0.218549	0.0105339	NAPB, WNT7A, HMGA2, PRKAG2, MAPK8IP1, BAG4, CALB1, JPH3, GNG4, HNF4A, MAP3K8, FGF23, LGR4, GPR158, WNT3, CDK5R1	46	3020	16650	1.91765	1	1	1
GOTERM_BP_FAT	GO:0023051~regulation of signaling	16	0.218549	0.012224	NAPB, WNT7A, HMGA2, PRKAG2, MAPK8IP1, BAG4, CALB1, JPH3, GNG4, HNF4A, MAP3K8, FGF23, LGR4, GPR158, WNT3, CDK5R1	46	3070	16650	1.88642	1	1	1
GOTERM_BP_FAT	GO:0006355~regulation of transcription, DNA-templated	16	0.218549	0.0470518	CUL2, WNT7A, HMGA2, ASH2L, ZNF25, MBD3L3, ELAVL2, MAPK8IP1, HNF4A, ZNF438, ZNF514, HOXD9, FGF23, EID2B, LGR4, CDK5R1	46	3603	16650	1.60736	1	1	1
GOTERM_BP_FAT	GO:1903506~regulation of nucleic acid-templated transcription	16	0.218549	0.0493308	CUL2, WNT7A, HMGA2, ASH2L, ZNF25, MBD3L3, ELAVL2, MAPK8IP1, HNF4A, ZNF438, ZNF514, HOXD9, FGF23, EID2B, LGR4, CDK5R1	46	3625	16650	1.5976	1	1	1
GOTERM_BP_FAT	GO:0051049~regulation of transport	15	0.20489	0.000180473	CDKL2, NAPB, HCN3, STON1, HMGA2, PRKAG2, BAG4, KCNU1, JPH3, HRH3, HNF4A, SCN9A, FGF23, LGR4, CDK5R1	46	1796	16650	3.02302	0.258092	0.298503	0.298503
GOTERM_BP_FAT	GO:0009966~regulation of signal transduction	14	0.191231	0.0250427	WNT7A, HMGA2, PRKAG2, MAPK8IP1, BAG4, JPH3, GNG4, HNF4A, MAP3K8, FGF23, LGR4, GPR158, WNT3, CDK5R1	46	2728	16650	1.85755	1	1	1
GOTERM_BP_FAT	GO:0007267~cell-cell signaling	11	0.150253	0.00631765	NAPB, CALB1, JPH3, HRH3, HNF4A, WNT7A, HMGA2, STX2, FGF23, WNT3, LGR4	46	1517	16650	2.6246	0.999972	0.949944	0.949944
GOTERM_BP_FAT	GO:1901700~response to oxygen-containing compound	10	0.136593	0.0151096	HCN3, HRH3, GNG4, PTGER1, HNF4A, WNT7A, STX2, FGF23, WNT3, CDK5R1	46	1466	16650	2.46901	1	1	1
GOTERM_BP_FAT	GO:0022414~reproductive process	9	0.122934	0.0290962	CDKL2, KCNU1, HNF4A, WNT7A, HMGA2, STX2, HOXD9, WNT3, LGR4	46	1373	16650	2.37262	1	1	1
GOTERM_BP_FAT	GO:0000003~reproduction	9	0.122934	0.0293184	CDKL2, KCNU1, HNF4A, WNT7A, HMGA2, STX2, HOXD9, WNT3, LGR4	46	1375	16650	2.36917	1	1	1
GOTERM_BP_FAT	GO:0032940~secretion by cell	8	0.109275	0.0142414	NAPB, HRH3, HNF4A, WNT7A, HMGA2, STX2, FGF23, LGR4	46	966	16650	2.99757	1	1	1
GOTERM_BP_FAT	GO:0046903~secretion	8	0.109275	0.0267928	NAPB, HRH3, HNF4A, WNT7A, HMGA2, STX2, FGF23, LGR4	46	1098	16650	2.63721	1	1	1
GOTERM_BP_FAT	GO:0023061~signal release	7	0.0956154	0.000848242	NAPB, HRH3, HNF4A, WNT7A, HMGA2, STX2, FGF23	46	417	16650	6.07601	0.754286	0.701496	0.701496
GOTERM_BP_FAT	GO:0044708~single-organism behavior	6	0.081956	0.0041047	CALB1, JPH3, SCN9A, DDHD2, HOXD9, AFF2	46	395	16650	5.49807	0.99889	0.949944	0.949944
GOTERM_BP_FAT	GO:0043269~regulation of ion transport	6	0.081956	0.0163509	HCN3, KCNU1, JPH3, HRH3, SCN9A, FGF23	46	554	16650	3.92011	1	1	1
GOTERM_BP_FAT	GO:0007610~behavior	6	0.081956	0.0167002	CALB1, JPH3, SCN9A, DDHD2, HOXD9, AFF2	46	557	16650	3.89899	1	1	1
GOTERM_BP_FAT	GO:0098916~anterograde trans-synaptic signaling	6	0.081956	0.022841	NAPB, CALB1, JPH3, HRH3, WNT7A, STX2	46	604	16650	3.59559	1	1	1
GOTERM_BP_FAT	GO:0099537~trans-synaptic signaling	6	0.081956	0.022841	NAPB, CALB1, JPH3, HRH3, WNT7A, STX2	46	604	16650	3.59559	1	1	1
GOTERM_BP_FAT	GO:0099536~synaptic signaling	6	0.081956	0.022841	NAPB, CALB1, JPH3, HRH3, WNT7A, STX2	46	604	16650	3.59559	1	1	1
GOTERM_BP_FAT	GO:0007268~chemical synaptic transmission	6	0.081956	0.022841	NAPB, CALB1, JPH3, HRH3, WNT7A, STX2	46	604	16650	3.59559	1	1	1
GOTERM_BP_FAT	GO:1903530~regulation of secretion by cell	6	0.081956	0.0268001	NAPB, HRH3, HNF4A, HMGA2, FGF23, LGR4	46	630	16650	3.4472	1	1	1
GOTERM_BP_FAT	GO:0051046~regulation of secretion	6	0.081956	0.0361812	NAPB, HRH3, HNF4A, HMGA2, FGF23, LGR4	46	683	16650	3.17971	1	1	1
GOTERM_BP_FAT	GO:0050890~cognition	5	0.0682967	0.00475862	CALB1, JPH3, HRH3, DDHD2, AFF2	46	253	16650	7.15329	0.999625	0.949944	0.949944
GOTERM_BP_FAT	GO:0007548~sex differentiation	5	0.0682967	0.0059028	CDKL2, HNF4A, WNT7A, HMGA2, LGR4	46	269	16650	6.72782	0.999944	0.949944	0.949944
GOTERM_BP_FAT	GO:0007269~neurotransmitter secretion	4	0.0546373	0.00625436	NAPB, HRH3, WNT7A, STX2	46	139	16650	10.416	0.999969	0.949944	0.949944
GOTERM_BP_FAT	GO:0099643~signal release from synapse	4	0.0546373	0.00625436	NAPB, HRH3, WNT7A, STX2	46	139	16650	10.416	0.999969	0.949944	0.949944
GOTERM_BP_FAT	GO:0099531~presynaptic process involved in chemical synaptic transmission	4	0.0546373	0.00702679	NAPB, HRH3, WNT7A, STX2	46	145	16650	9.98501	0.999991	0.968526	0.968526
GOTERM_BP_FAT	GO:0030308~negative regulation of cell growth	4	0.0546373	0.0110132	GNG4, HNF4A, WNT3, CDK5R1	46	171	16650	8.46682	1	1	1
GOTERM_BP_FAT	GO:0001505~regulation of neurotransmitter levels	4	0.0546373	0.0160799	NAPB, HRH3, WNT7A, STX2	46	197	16650	7.34937	1	1	1
GOTERM_BP_FAT	GO:0006836~neurotransmitter transport	4	0.0546373	0.0160799	NAPB, HRH3, WNT7A, STX2	46	197	16650	7.34937	1	1	1
GOTERM_BP_FAT	GO:0007611~learning or memory	4	0.0546373	0.0214915	CALB1, JPH3, DDHD2, AFF2	46	220	16650	6.58103	1	1	1
GOTERM_BP_FAT	GO:0007050~cell cycle arrest	4	0.0546373	0.0254969	CUL2, HMGA2, PRKAG2, CDK5R1	46	235	16650	6.16096	1	1	1
GOTERM_BP_FAT	GO:0045926~negative regulation of growth	4	0.0546373	0.0269157	GNG4, HNF4A, WNT3, CDK5R1	46	240	16650	6.03261	1	1	1
GOTERM_BP_FAT	GO:0050768~negative regulation of neurogenesis	4	0.0546373	0.0283763	WNT7A, HMGA2, WNT3, CDK5R1	46	245	16650	5.90949	1	1	1
GOTERM_BP_FAT	GO:0018105~peptidyl-serine phosphorylation	4	0.0546373	0.0286734	BAG4, MAST1, HMGA2, CDK5R1	46	246	16650	5.88547	1	1	1
GOTERM_BP_FAT	GO:0018209~peptidyl-serine modification	4	0.0546373	0.0326876	BAG4, MAST1, HMGA2, CDK5R1	46	259	16650	5.59006	1	1	1
GOTERM_BP_FAT	GO:0051961~negative regulation of nervous system development	4	0.0546373	0.0343062	WNT7A, HMGA2, WNT3, CDK5R1	46	264	16650	5.48419	1	1	1
GOTERM_BP_FAT	GO:0050804~modulation of synaptic transmission	4	0.0546373	0.0397625	NAPB, CALB1, JPH3, WNT7A	46	280	16650	5.17081	1	1	1
GOTERM_BP_FAT	GO:0010721~negative regulation of cell development	4	0.0546373	0.0495146	WNT7A, HMGA2, WNT3, CDK5R1	46	306	16650	4.73146	1	1	1
GOTERM_BP_FAT	GO:0035115`embryonic forelimb morphogenesis	3	0.040978	0.0033647	WNT7A, HOXD9, WNT3	46	32	16650	33.9334	0.996207	0.949944	0.949944
GOTERM_BP_FAT	GO:0035137~hindlimb morphogenesis	3	0.040978	0.00424451	WNT7A, HOXD9, WNT3	46	36	16650	30.163	0.99912	0.949944	0.949944
GOTERM_BP_FAT	GO:0035136~forelimb morphogenesis	3	0.040978	0.00521923	WNT7A, HOXD9, WNT3	46	40	16650	27.1467	0.999826	0.949944	0.949944
GOTERM_BP_FAT	GO:0060078~regulation of postsynaptic membrane potential	3	0.040978	0.0211602	HCN3, SCN9A, WNT7A	46	83	16650	13.0828	1	1	1
GOTERM_BP_FAT	GO:0048863~stem cell differentiation	3	0.040978	0.028812	WNT7A, HMGA2, WNT3	46	98	16650	11.0803	1	1	1
GOTERM_BP_FAT	GO:0099003~vesicle mediated transport in synapse	3	0.040978	0.0310137	NAPB, WNT7A, STX2	46	102	16650	10.6458	1	1	1
GOTERM_BP_FAT	GO:0099504~synaptic vesicle cycle	3	0.040978	0.0386089	NAPB, WNT7A, STX2	46	115	16650	9.44234	1	1	1
GOTERM_BP_FAT	GO:0048489~synaptic vesicle transport	3	0.040978	0.0461813	NAPB, WNT7A, STX2	46	127	16650	8.55015	1	1	1
GOTERM_BP_FAT	GO:0097480~establishment of synaptic vesicle localization	3	0.040978	0.0461813	NAPB, WNT7A, STX2	46	127	16650	8.55015	1	1	1
GOTERM_BP_FAT	GO:0030326~embryonic limb morphogenesis	3	0.040978	0.0468354	WNT7A, HOXD9, WNT3	46	128	16650	8.48336	1	1	1
GOTERM_BP_FAT	GO:0035113~embryonic appendage morphogenesis	3	0.040978	0.0468354	WNT7A, HOXD9, WNT3	46	128	16650	8.48336	1	1	1
GOTERM_BP_FAT	GO:0007338~single fertilization	3	0.040978	0.0474929	KCNU1, STX2, HOXD9	46	129	16650	8.41759	1	1	1
GOTERM_BP_FAT	GO:0072234~metanephric nephron tubule development	2	0.0273187	0.0423964	CALB1, LGR4	46	16	16650	45.2446	1	1	1
GOTERM_BP_FAT	GO:0007213~G-protein coupled acetylcholine receptor signaling pathway	2	0.0273187	0.0475707	HRH3, CDK5R1	46	18	16650	40.2174	1	1	1
GOTERM_MF_FAT	GO:0004871~signal transducer activity	11	0.150253	0.0237191	BAG4, JPH3, HRH3, GNG4, PTGER1, HNF4A, WNT7A, MAP3K8, WNT3, LGR4, GPR158	45	1763	15478	2.14606	0.998393	1	1
GOTERM_MF_FAT	GO:0016301~kinase activity	8	0.109275	0.0146067	CDKL2, MAST1, HMGA2, PRKAG2, MAP3K8, FGF23, CDK5R1, MAPK8IP1	45	924	15478	2.97797	0.980619	1	1
GOTERM_MF_FAT	GO:0004672~protein kinase activity	7	0.0956154	0.00985856	CDKL2, MAST1, HMGA2, PRKAG2, MAP3K8, FGF23, CDK5R1	45	652	15478	3.69277	0.929715	1	1
GOTERM_MF_FAT	GO:0016773~phosphotransferase activity, alcohol group as acceptor	7	0.0956154	0.0226415	CDKL2, MAST1, HMGA2, PRKAG2, MAP3K8, FGF23, CDK5R1	45	784	15478	3.07103	0.99784	1	1
GOTERM_MF_FAT	GO:0004674~protein serine/threonine kinase activity	6	0.081956	0.0089184	CDKL2, MAST1, HMGA2, PRKAG2, MAP3K8, CDK5R1	45	453	15478	4.5557	0.909359	1	1
GOTERM_MF_FAT	GO:0048018~receptor agonist activity	2	0.0273187	0.047267	WNT7A, WNT3	45	17	15478	40.4654	0.999998	1	1
GOTERM_CC_FAT	GO:0045202~synapse	7	0.0956154	0.0145377	HCN3, CALB1, HRH3, WNT7A, STX2, CDK5R1, MAPK8IP1	40	755	14527	3.36719	0.902555	1	1
GOTERM_CC_FAT	GO:0098793~presynapse	4	0.0546373	0.0395838	CALB1, HRH3, WNT7A, STX2	40	282	14527	5.15142	0.998374	1	1
GOTERM_CC_FAT	GO:0005796~Golgi lumen	3	0.040978	0.0273298	WNT7A, FGF23, WNT3	40	96	14527	11.3492	0.987795	1	1

## Sheet: ABHD11-AS1
Category	Term	Count	%	PValue	Genes	List Total	Pop Hits	Pop Total	Fold Enrichment	Bonferroni	Benjamini	FDR
GOTERM_BP_FAT	GO:0055085~transmembrane transport	8	0.16698	0.0157516	SLC25A1, CACNG6, WNT3A, P2RX2, SLC7A13, CYC1, DRD1, NTSR1	35	1322	16650	2.87876	1	1	1
GOTERM_BP_FAT	GO:0022414~reproductive process	8	0.16698	0.019061	MAJIN, CLDN4, RPL10L, TAC3, DRD1, ASCL2, SPANXA2, SPANXA1	35	1373	16650	2.77182	1	1	1
GOTERM_BP_FAT	GO:0000003~reproduction	8	0.16698	0.0192002	MAJIN, CLDN4, RPL10L, TAC3, DRD1, ASCL2, SPANXA2, SPANXA1	35	1375	16650	2.76779	1	1	1
GOTERM_BP_FAT	GO:0006811~ion transport	8	0.16698	0.0256393	SLC25A1, CACNG6, WNT3A, P2RX2, SLC7A13, CYC1, DRD1, NTSR1	35	1458	16650	2.61023	1	1	1
GOTERM_BP_FAT	GO:0050877~neurological system process	7	0.146107	0.0439573	BCHE, OR4F15, P2RX2, DRD1, PPEF2, OR10D4P, NTSR1	35	1288	16650	2.5854	1	1	1
GOTERM_BP_FAT	GO:0098655~cation transmembrane transport	6	0.125235	0.013334	CACNG6, WNT3A, P2RX2, CYC1, DRD1, NTSR1	35	703	16650	4.06015	1	1	1
GOTERM_BP_FAT	GO:0044703~multi-organism reproductive process	6	0.125235	0.0398958	CLDN4, RPL10L, TAC3, DRD1, SPANXA2, SPANXA1	35	936	16650	3.04945	1	1	1
GOTERM_BP_FAT	GO:0034220~ion transmembrane transport	6	0.125235	0.0442361	CACNG6, WNT3A, P2RX2, CYC1, DRD1, NTSR1	35	963	16650	2.96395	1	1	1
GOTERM_BP_FAT	GO:0006812~cation transport	6	0.125235	0.0462547	CACNG6, WNT3A, P2RX2, CYC1, DRD1, NTSR1	35	975	16650	2.92747	1	1	1
GOTERM_BP_FAT	GO:0006816~calcium ion transport	5	0.104362	0.00651141	CACNG6, WNT3A, P2RX2, DRD1, NTSR1	35	369	16650	6.44599	0.999944	1	1
GOTERM_BP_FAT	GO:0070838~divalent metal ion transport	5	0.104362	0.0100137	CACNG6, WNT3A, P2RX2, DRD1, NTSR1	35	418	16650	5.69036	1	1	1
GOTERM_BP_FAT	GO:0072511~divalent inorganic cation transport	5	0.104362	0.0102612	CACNG6, WNT3A, P2RX2, DRD1, NTSR1	35	421	16650	5.64981	1	1	1
GOTERM_BP_FAT	GO:0050878~regulation of body fluid levels	5	0.104362	0.0186371	VAMP8, CLDN4, WNT3A, P2RX2, CLEC1B	35	503	16650	4.72877	1	1	1
GOTERM_BP_FAT	GO:0043269~regulation of ion transport	5	0.104362	0.0255256	CACNG6, WNT3A, P2RX2, DRD1, NTSR1	35	554	16650	4.29345	1	1	1
GOTERM_BP_FAT	GO:0098662~inorganic cation transmembrane transport	5	0.104362	0.0393064	CACNG6, WNT3A, CYC1, DRD1, NTSR1	35	635	16650	3.74578	1	1	1
GOTERM_BP_FAT	GO:0051606~detection of stimulus	5	0.104362	0.049605	OR4F15, P2RX2, PPEF2, OR10D4P, NTSR1	35	685	16650	3.47237	1	1	1
GOTERM_BP_FAT	GO:0051928~positive regulation of calcium ion transport	4	0.0834899	0.00126509	WNT3A, P2RX2, DRD1, NTSR1	35	105	16650	18.1224	0.850067	1	1
GOTERM_BP_FAT	GO:0051924~regulation of calcium ion transport	4	0.0834899	0.00820147	WNT3A, P2RX2, DRD1, NTSR1	35	204	16650	9.32773	0.999996	1	1
GOTERM_BP_FAT	GO:0043270~positive regulation of ion transport	4	0.0834899	0.00922583	WNT3A, P2RX2, DRD1, NTSR1	35	213	16650	8.9336	0.999999	1	1
GOTERM_BP_FAT	GO:0050808~synapse organization	4	0.0834899	0.0114915	WNT3A, P2RX2, SLITRK3, DRD1	35	231	16650	8.23748	1	1	1
GOTERM_BP_FAT	GO:0070588~calcium ion transmembrane transport	4	0.0834899	0.0164166	CACNG6, WNT3A, DRD1, NTSR1	35	264	16650	7.20779	1	1	1
GOTERM_BP_FAT	GO:0010959~regulation of metal ion transport	4	0.0834899	0.0275588	WNT3A, P2RX2, DRD1, NTSR1	35	322	16650	5.90949	1	1	1
GOTERM_BP_FAT	GO:0034765~regulation of ion transmembrane transport	4	0.0834899	0.0452476	CACNG6, WNT3A, DRD1, NTSR1	35	392	16650	4.85423	1	1	1
GOTERM_BP_FAT	GO:0044708~single-organism behavior	4	0.0834899	0.0461075	BCHE, P2RX2, DRD1, NTSR1	35	395	16650	4.81736	1	1	1
GOTERM_BP_FAT	GO:0034762~regulation of transmembrane transport	4	0.0834899	0.0493307	CACNG6, WNT3A, DRD1, NTSR1	35	406	16650	4.68684	1	1	1
GOTERM_BP_FAT	GO:0010524~positive regulation of calcium ion transport into cytosol	3	0.0626174	0.00448224	P2RX2, DRD1, NTSR1	35	49	16650	29.1254	0.99881	1	1
GOTERM_BP_FAT	GO:1904427~positive regulation of calcium ion transmembrane transport	3	0.0626174	0.00643876	WNT3A, DRD1, NTSR1	35	59	16650	24.1889	0.999938	1	1
GOTERM_BP_FAT	GO:0010522~regulation of calcium ion transport into cytosol	3	0.0626174	0.0138839	P2RX2, DRD1, NTSR1	35	88	16650	16.2175	1	1	1
GOTERM_BP_FAT	GO:1904064~positive regulation of cation transmembrane transport	3	0.0626174	0.0176821	WNT3A, DRD1, NTSR1	35	100	16650	14.2714	1	1	1
GOTERM_BP_FAT	GO:0034767~positive regulation of ion transmembrane transport	3	0.0626174	0.0229748	WNT3A, DRD1, NTSR1	35	115	16650	12.4099	1	1	1
GOTERM_BP_FAT	GO:1903169~regulation of calcium ion transmembrane transport	3	0.0626174	0.0237244	WNT3A, DRD1, NTSR1	35	117	16650	12.1978	1	1	1
GOTERM_BP_FAT	GO:0034764~positive regulation of transmembrane transport	3	0.0626174	0.0252535	WNT3A, DRD1, NTSR1	35	121	16650	11.7946	1	1	1
GOTERM_BP_FAT	GO:0007416~synapse assembly	3	0.0626174	0.028837	WNT3A, SLITRK3, DRD1	35	130	16650	10.978	1	1	1
GOTERM_BP_FAT	GO:0060402~calcium ion transport into cytosol	3	0.0626174	0.0292471	P2RX2, DRD1, NTSR1	35	131	16650	10.8942	1	1	1
GOTERM_BP_FAT	GO:0060401~cytosolic calcium ion transport	3	0.0626174	0.0300744	P2RX2, DRD1, NTSR1	35	133	16650	10.7304	1	1	1
GOTERM_BP_FAT	GO:0007612~learning	3	0.0626174	0.0309111	BCHE, DRD1, NTSR1	35	135	16650	10.5714	1	1	1
GOTERM_BP_FAT	GO:0030432~peristalsis	2	0.0417449	0.0142096	P2RX2, DRD1	35	7	16650	135.918	1	1	1
GOTERM_BP_FAT	GO:0014821~phasic smooth muscle contraction	2	0.0417449	0.0302092	P2RX2, DRD1	35	15	16650	63.4286	1	1	1
GOTERM_BP_FAT	GO:0016338~calcium-independent cell-cell adhesion via plasma membrane cell-adhesion molecules	2	0.0417449	0.0459566	CLDN4, CLDN3	35	23	16650	41.3665	1	1	1
GOTERM_MF_FAT	GO:0004871~signal transducer activity	9	0.187852	0.013333	CLDN4, OR4F15, CLDN3, WNT3A, P2RX2, DRD1, CLEC1B, OR10D4P, NTSR1	30	1763	15478	2.63381	0.928942	0.67636	0.67636
GOTERM_MF_FAT	GO:0004888~transmembrane signaling receptor activity	8	0.16698	0.00906338	CLDN4, OR4F15, CLDN3, P2RX2, DRD1, CLEC1B, OR10D4P, NTSR1	30	1309	15478	3.15314	0.833644	0.67636	0.67636
GOTERM_MF_FAT	GO:0099600~transmembrane receptor activity	8	0.16698	0.0112189	CLDN4, OR4F15, CLDN3, P2RX2, DRD1, CLEC1B, OR10D4P, NTSR1	30	1363	15478	3.02822	0.891675	0.67636	0.67636
GOTERM_MF_FAT	GO:0038023~signaling receptor activity	8	0.16698	0.0137332	CLDN4, OR4F15, CLDN3, P2RX2, DRD1, CLEC1B, OR10D4P, NTSR1	30	1417	15478	2.91282	0.934401	0.67636	0.67636
GOTERM_MF_FAT	GO:0060089~molecular transducer activity	8	0.16698	0.0321336	CLDN4, OR4F15, CLDN3, P2RX2, DRD1, CLEC1B, OR10D4P, NTSR1	30	1680	15478	2.45683	0.998394	1	1
GOTERM_MF_FAT	GO:0004872~receptor activity	8	0.16698	0.0321336	CLDN4, OR4F15, CLDN3, P2RX2, DRD1, CLEC1B, OR10D4P, NTSR1	30	1680	15478	2.45683	0.998394	1	1
GOTERM_CC_FAT	GO:0031229~intrinsic component of nuclear inner membrane	2	0.0417449	0.0295434	MAJIN, P2RX2	30	15	14527	64.5644	0.991504	1	1
GOTERM_CC_FAT	GO:0005639~integral component of nuclear inner membrane	2	0.0417449	0.0295434	MAJIN, P2RX2	30	15	14527	64.5644	0.991504	1	1
GOTERM_CC_FAT	GO:0044453~nuclear membrane part	2	0.0417449	0.0314827	MAJIN, P2RX2	30	16	14527	60.5292	0.993819	1	1
GOTERM_CC_FAT	GO:0016327~apicolateral plasma membrane	2	0.0417449	0.0334183	CLDN4, CLDN3	30	17	14527	56.9686	0.995503	1	1
