# Supplementary material for: In silico identification and in vitro evaluation of MRPS30‐DT lncRNA and MRPS30 gene expression in breast cancer
Source: Cancer Rep (Hoboken). 2024 Jun 17;7(6):e2114. doi: 10.1002/cnr2.2114 (PMC11182701; doi:10.1002/cnr2.2114)
Supplement: Supplementary file 10 — File S3. The total list of Transcriptional enrichment analysis, retrieved from Appyters website (p‐value <.05). [file CNR2-7-e2114-s007.xlsx]

## Sheet: LINC01133
Term	p-value	q-value
ZNF217 24962896 ChIP-Seq MCF-7 Human	9.77e-18	5.64e-15
FOXM1 26456572 ChIP-Seq MCF-7 Human	6.57e-11	1.9e-08
ARNT 22903824 ChIP-Seq MCF-7 Human	6.37e-06	0.0012282
GATA3 24758297 ChIP-Seq MCF-7 Human	1.69e-05	0.00198199
SUZ12 18692474 ChIP-Seq MEFs Mouse	1.71e-05	0.00198199
AR 22383394 ChIP-Seq PROSTATE CANCER Human	3.03e-05	0.00292301
AHR 22903824 ChIP-Seq MCF-7 Human	4.64e-05	0.00382794
RUNX 20019798 ChIP-Seq JUKART Human	0.000132601	0.00958042
TFAP2C 20629094 ChIP-Seq MCF-7 Human	0.000151534	0.00973182
SUZ12 18974828 ChIP-Seq MESCs Mouse	0.000196382	0.0113509
CEBPD 23245923 ChIP-Seq MEFs Mouse	0.000241965	0.0127142
SMAD2/3 21741376 ChIP-Seq EPCs Human	0.000279161	0.0134462
JARID2 20064375 ChIP-Seq MESCs Mouse	0.00037663	0.0160652
YAP1 20516196 ChIP-Seq MESCs Mouse	0.000394855	0.0160652
BACH1 22875853 ChIP-PCR HELA AND SCP4 Human	0.000416918	0.0160652
PRDM14 20953172 ChIP-Seq ESCs Human	0.000886509	0.0285247
SMARCA4 23332759 ChIP-Seq OLIGODENDROCYTES Mouse	0.000922638	0.0285247
RING1B 27294783 Chip-Seq NPCs Mouse	0.000988068	0.0285247
TOP2B 26459242 ChIP-Seq MCF-7 Human	0.000988068	0.0285247
LMO2 26923725 Chip-Seq HEMOGENIC-ENDOTHELIUM Mouse	0.000988068	0.0285247
TP63 19390658 ChIP-ChIP HaCaT Human	0.00103637	0.0285247
ESR1 20079471 ChIP-ChIP T-47D Human	0.0020657	0.0534702
SUZ12 18692474 ChIP-Seq MESCs Mouse	0.00215253	0.0534702
ESR1 22446102 ChIP-Seq UTERUS Mouse	0.00222022	0.0534702
PIAS1 25552417 ChIP-Seq VCAP Human	0.00246847	0.0558562
ESR1 21235772 ChIP-Seq MCF-7 Human	0.00251256	0.0558562
RUNX1 27514584 Chip-Seq MCF-7 Human	0.00317943	0.0647552
ZFP281 18757296 ChIP-ChIP E14 Mouse	0.00323248	0.0647552
SOX2 20726797 ChIP-Seq SW620 Human	0.00324896	0.0647552
ESR2 21235772 ChIP-Seq MCF-7 Human	0.00404732	0.0752713
CTBP2 25329375 ChIP-Seq LNCAP Human	0.00430349	0.0752713
SUZ12 18555785 ChIP-Seq MESCs Mouse	0.004428	0.0752713
EZH2 18974828 ChIP-Seq MESCs Mouse	0.00453454	0.0752713
RNF2 18974828 ChIP-Seq MESCs Mouse	0.00453454	0.0752713
TBX3 20139965 ChIP-Seq MESCs Mouse	0.00468542	0.0752713
TBX3 20139965 ChIP-Seq ESCs Mouse	0.00473827	0.0752713
ERA 27197147 Chip-Seq ENDOMETRIOID-ADENOCARCINOMA Human	0.0048184	0.0752713
ZFP57 27257070 Chip-Seq ESCs Mouse	0.00523496	0.0796265
SMAD4 21799915 ChIP-Seq A2780 Human	0.00632531	0.0937443
TAL1 26923725 Chip-Seq HEMANGIOBLAST Mouse	0.00768492	0.111047
PPARD 21283829 ChIP-Seq MYOFIBROBLAST Human	0.00788602	0.111174
NANOG 18692474 ChIP-Seq MEFs Mouse	0.00890536	0.122555
P300 19829295 ChIP-Seq ESCs Human	0.00926854	0.124586
CEBPD 21427703 ChIP-Seq 3T3-L1 Mouse	0.00971599	0.12716
GATA1 21571218 ChIP-Seq MEGAKARYOCYTES Human	0.00989999	0.12716
MYC 18940864 ChIP-ChIP HL60 Human	0.0103844	0.130482
OLIG2 23332759 ChIP-Seq OLIGODENDROCYTES Mouse	0.0106883	0.131443
FOXA2 19822575 ChIP-Seq HepG2 Human	0.0119324	0.141335
SALL4 18804426 ChIP-ChIP XEN Mouse	0.0119817	0.141335
ZIC3 20872845 ChIP-ChIP MESCs Mouse	0.0129903	0.150168
LMO2 26923725 Chip-Seq HEMANGIOBLAST Mouse	0.0134476	0.152406
FOXA1 27197147 Chip-Seq ENDOMETRIOID-ADENOCARCINOMA Human	0.0160302	0.178182
SMAD3 21741376 ChIP-Seq EPCs Human	0.0173401	0.189105
TCF4 23295773 ChIP-Seq U87 Human	0.0201299	0.215464
TP53 20018659 ChIP-ChIP R1E Mouse	0.0207944	0.216813
EZH2 27304074 Chip-Seq ESCs Mouse	0.022359	0.216813
TDRD3 21172665 ChIP-Seq MCF-7 Human	0.023378	0.216813
EZH2 27294783 Chip-Seq ESCs Mouse	0.0243821	0.216813
TAL1 26923725 Chip-Seq HPCs Mouse	0.0243821	0.216813
TCF12/HEB 22897851 ChIP-Seq JUKARTE6-1 Human	0.0243821	0.216813
UBF1/2 26484160 Chip-Seq FIBROBLAST Human	0.0243821	0.216813
TAL1 21186366 ChIP-Seq BM-HSCs Mouse	0.0243821	0.216813
TCFCP2L1 18555785 Chip-Seq ESCs Mouse	0.0243821	0.216813
FOXA1 25552417 ChIP-Seq VCAP Human	0.0243821	0.216813
EBF1 22473956 ChIP-Seq BONE MARROW Mouse	0.0243821	0.216813
ER 23166858 ChIP-Seq MCF-7 Human	0.0264396	0.230225
PHC1 16625203 ChIP-ChIP MESCs Mouse	0.0266869	0.230225
EOMES 21245162 ChIP-Seq HESCs Human	0.0279468	0.237548
HNF4A 19822575 ChIP-Seq HepG2 Human	0.0290733	0.243542
VDR 20736230 ChIP-Seq LYMPHOBLASTOID Human	0.0323127	0.26681
SUZ12 16625203 ChIP-ChIP MESCs Mouse	0.0374846	0.303065
TCF3 18692474 ChIP-Seq MEFs Mouse	0.0377521	0.303065
KDM5A 27292631 Chip-Seq BREAST Human	0.0394743	0.31255
WT1 25993318 ChIP-Seq PODOCYTE Human	0.0408888	0.319374
STAT3 23295773 ChIP-Seq U87 Human	0.0438502	0.337939
AR 19668381 ChIP-Seq PC3 Human	0.0459337	0.349338
FOXM1 26100407 CHIP-SEQ Hek293 flp-in Human	0.0483067	0.362614

## Sheet: ZEB1-AS1
Category	Term	Count	%	PValue	Genes	List Total	Pop Hits	Pop Total	Fold Enrichment	Bonferroni	Benjamini	FDR
GOTERM_BP_FAT	GO:0016070~RNA metabolic process	20	0.273187	0.0273	CUL2, WNT7A, HMGA2, ASH2L, ZNF25, MBD3L3, ELAVL2, MAPK8IP1, AFF2, KIN, BAG4, HNF4A, ZNF438, ZNF514, MTPAP, HOXD9, FGF23, EID2B, LGR4, CDK5R1	46	4648	16650	1.55747	1	1	1
GOTERM_BP_FAT	GO:0019219~regulation of nucleobase-containing compound metabolic process	19	0.259527	0.0164154	CUL2, WNT7A, HMGA2, PRKAG2, ASH2L, ZNF25, MBD3L3, ELAVL2, MAPK8IP1, AFF2, BAG4, HNF4A, ZNF438, ZNF514, HOXD9, FGF23, EID2B, LGR4, CDK5R1	46	4104	16650	1.67572	1	1	1
GOTERM_BP_FAT	GO:0051171~regulation of nitrogen compound metabolic process	19	0.259527	0.0327559	CUL2, WNT7A, HMGA2, PRKAG2, ASH2L, ZNF25, MBD3L3, ELAVL2, MAPK8IP1, AFF2, BAG4, HNF4A, ZNF438, ZNF514, HOXD9, FGF23, EID2B, LGR4, CDK5R1	46	4404	16650	1.56157	1	1	1
GOTERM_BP_FAT	GO:0051252~regulation of RNA metabolic process	18	0.245868	0.0153407	CUL2, WNT7A, HMGA2, ASH2L, ZNF25, MBD3L3, ELAVL2, MAPK8IP1, AFF2, BAG4, HNF4A, ZNF438, ZNF514, HOXD9, FGF23, EID2B, LGR4, CDK5R1	46	3762	16650	1.73185	1	1	1
GOTERM_BP_FAT	GO:0097659~nucleic acid-templated transcription	17	0.232209	0.0336989	CUL2, WNT7A, HMGA2, ASH2L, ZNF25, MBD3L3, ELAVL2, MAPK8IP1, HNF4A, ZNF438, ZNF514, MTPAP, HOXD9, FGF23, EID2B, LGR4, CDK5R1	46	3771	16650	1.63173	1	1	1
GOTERM_BP_FAT	GO:0032774~RNA biosynthetic process	17	0.232209	0.0451813	CUL2, WNT7A, HMGA2, ASH2L, ZNF25, MBD3L3, ELAVL2, MAPK8IP1, HNF4A, ZNF438, ZNF514, MTPAP, HOXD9, FGF23, EID2B, LGR4, CDK5R1	46	3905	16650	1.57574	1	1	1
GOTERM_BP_FAT	GO:0010646~regulation of cell communication	16	0.218549	0.0105339	NAPB, WNT7A, HMGA2, PRKAG2, MAPK8IP1, BAG4, CALB1, JPH3, GNG4, HNF4A, MAP3K8, FGF23, LGR4, GPR158, WNT3, CDK5R1	46	3020	16650	1.91765	1	1	1
GOTERM_BP_FAT	GO:0023051~regulation of signaling	16	0.218549	0.012224	NAPB, WNT7A, HMGA2, PRKAG2, MAPK8IP1, BAG4, CALB1, JPH3, GNG4, HNF4A, MAP3K8, FGF23, LGR4, GPR158, WNT3, CDK5R1	46	3070	16650	1.88642	1	1	1
GOTERM_BP_FAT	GO:0006355~regulation of transcription, DNA-templated	16	0.218549	0.0470518	CUL2, WNT7A, HMGA2, ASH2L, ZNF25, MBD3L3, ELAVL2, MAPK8IP1, HNF4A, ZNF438, ZNF514, HOXD9, FGF23, EID2B, LGR4, CDK5R1	46	3603	16650	1.60736	1	1	1
GOTERM_BP_FAT	GO:1903506~regulation of nucleic acid-templated transcription	16	0.218549	0.0493308	CUL2, WNT7A, HMGA2, ASH2L, ZNF25, MBD3L3, ELAVL2, MAPK8IP1, HNF4A, ZNF438, ZNF514, HOXD9, FGF23, EID2B, LGR4, CDK5R1	46	3625	16650	1.5976	1	1	1
GOTERM_BP_FAT	GO:0051049~regulation of transport	15	0.20489	0.000180473	CDKL2, NAPB, HCN3, STON1, HMGA2, PRKAG2, BAG4, KCNU1, JPH3, HRH3, HNF4A, SCN9A, FGF23, LGR4, CDK5R1	46	1796	16650	3.02302	0.258092	0.298503	0.298503
GOTERM_BP_FAT	GO:0009966~regulation of signal transduction	14	0.191231	0.0250427	WNT7A, HMGA2, PRKAG2, MAPK8IP1, BAG4, JPH3, GNG4, HNF4A, MAP3K8, FGF23, LGR4, GPR158, WNT3, CDK5R1	46	2728	16650	1.85755	1	1	1
GOTERM_BP_FAT	GO:0007267~cell-cell signaling	11	0.150253	0.00631765	NAPB, CALB1, JPH3, HRH3, HNF4A, WNT7A, HMGA2, STX2, FGF23, WNT3, LGR4	46	1517	16650	2.6246	0.999972	0.949944	0.949944
GOTERM_BP_FAT	GO:1901700~response to oxygen-containing compound	10	0.136593	0.0151096	HCN3, HRH3, GNG4, PTGER1, HNF4A, WNT7A, STX2, FGF23, WNT3, CDK5R1	46	1466	16650	2.46901	1	1	1
GOTERM_BP_FAT	GO:0022414~reproductive process	9	0.122934	0.0290962	CDKL2, KCNU1, HNF4A, WNT7A, HMGA2, STX2, HOXD9, WNT3, LGR4	46	1373	16650	2.37262	1	1	1
GOTERM_BP_FAT	GO:0000003~reproduction	9	0.122934	0.0293184	CDKL2, KCNU1, HNF4A, WNT7A, HMGA2, STX2, HOXD9, WNT3, LGR4	46	1375	16650	2.36917	1	1	1
GOTERM_BP_FAT	GO:0032940~secretion by cell	8	0.109275	0.0142414	NAPB, HRH3, HNF4A, WNT7A, HMGA2, STX2, FGF23, LGR4	46	966	16650	2.99757	1	1	1
GOTERM_BP_FAT	GO:0046903~secretion	8	0.109275	0.0267928	NAPB, HRH3, HNF4A, WNT7A, HMGA2, STX2, FGF23, LGR4	46	1098	16650	2.63721	1	1	1
GOTERM_BP_FAT	GO:0023061~signal release	7	0.0956154	0.000848242	NAPB, HRH3, HNF4A, WNT7A, HMGA2, STX2, FGF23	46	417	16650	6.07601	0.754286	0.701496	0.701496
GOTERM_BP_FAT	GO:0044708~single-organism behavior	6	0.081956	0.0041047	CALB1, JPH3, SCN9A, DDHD2, HOXD9, AFF2	46	395	16650	5.49807	0.99889	0.949944	0.949944
GOTERM_BP_FAT	GO:0043269~regulation of ion transport	6	0.081956	0.0163509	HCN3, KCNU1, JPH3, HRH3, SCN9A, FGF23	46	554	16650	3.92011	1	1	1
GOTERM_BP_FAT	GO:0007610~behavior	6	0.081956	0.0167002	CALB1, JPH3, SCN9A, DDHD2, HOXD9, AFF2	46	557	16650	3.89899	1	1	1
GOTERM_BP_FAT	GO:0098916~anterograde trans-synaptic signaling	6	0.081956	0.022841	NAPB, CALB1, JPH3, HRH3, WNT7A, STX2	46	604	16650	3.59559	1	1	1
GOTERM_BP_FAT	GO:0099537~trans-synaptic signaling	6	0.081956	0.022841	NAPB, CALB1, JPH3, HRH3, WNT7A, STX2	46	604	16650	3.59559	1	1	1
GOTERM_BP_FAT	GO:0099536~synaptic signaling	6	0.081956	0.022841	NAPB, CALB1, JPH3, HRH3, WNT7A, STX2	46	604	16650	3.59559	1	1	1
GOTERM_BP_FAT	GO:0007268~chemical synaptic transmission	6	0.081956	0.022841	NAPB, CALB1, JPH3, HRH3, WNT7A, STX2	46	604	16650	3.59559	1	1	1
GOTERM_BP_FAT	GO:1903530~regulation of secretion by cell	6	0.081956	0.0268001	NAPB, HRH3, HNF4A, HMGA2, FGF23, LGR4	46	630	16650	3.4472	1	1	1
GOTERM_BP_FAT	GO:0051046~regulation of secretion	6	0.081956	0.0361812	NAPB, HRH3, HNF4A, HMGA2, FGF23, LGR4	46	683	16650	3.17971	1	1	1
GOTERM_BP_FAT	GO:0050890~cognition	5	0.0682967	0.00475862	CALB1, JPH3, HRH3, DDHD2, AFF2	46	253	16650	7.15329	0.999625	0.949944	0.949944
GOTERM_BP_FAT	GO:0007548~sex differentiation	5	0.0682967	0.0059028	CDKL2, HNF4A, WNT7A, HMGA2, LGR4	46	269	16650	6.72782	0.999944	0.949944	0.949944
GOTERM_BP_FAT	GO:0007269~neurotransmitter secretion	4	0.0546373	0.00625436	NAPB, HRH3, WNT7A, STX2	46	139	16650	10.416	0.999969	0.949944	0.949944
GOTERM_BP_FAT	GO:0099643~signal release from synapse	4	0.0546373	0.00625436	NAPB, HRH3, WNT7A, STX2	46	139	16650	10.416	0.999969	0.949944	0.949944
GOTERM_BP_FAT	GO:0099531~presynaptic process involved in chemical synaptic transmission	4	0.0546373	0.00702679	NAPB, HRH3, WNT7A, STX2	46	145	16650	9.98501	0.999991	0.968526	0.968526
GOTERM_BP_FAT	GO:0030308~negative regulation of cell growth	4	0.0546373	0.0110132	GNG4, HNF4A, WNT3, CDK5R1	46	171	16650	8.46682	1	1	1
GOTERM_BP_FAT	GO:0001505~regulation of neurotransmitter levels	4	0.0546373	0.0160799	NAPB, HRH3, WNT7A, STX2	46	197	16650	7.34937	1	1	1
GOTERM_BP_FAT	GO:0006836~neurotransmitter transport	4	0.0546373	0.0160799	NAPB, HRH3, WNT7A, STX2	46	197	16650	7.34937	1	1	1
GOTERM_BP_FAT	GO:0007611~learning or memory	4	0.0546373	0.0214915	CALB1, JPH3, DDHD2, AFF2	46	220	16650	6.58103	1	1	1
GOTERM_BP_FAT	GO:0007050~cell cycle arrest	4	0.0546373	0.0254969	CUL2, HMGA2, PRKAG2, CDK5R1	46	235	16650	6.16096	1	1	1
GOTERM_BP_FAT	GO:0045926~negative regulation of growth	4	0.0546373	0.0269157	GNG4, HNF4A, WNT3, CDK5R1	46	240	16650	6.03261	1	1	1
GOTERM_BP_FAT	GO:0050768~negative regulation of neurogenesis	4	0.0546373	0.0283763	WNT7A, HMGA2, WNT3, CDK5R1	46	245	16650	5.90949	1	1	1
GOTERM_BP_FAT	GO:0018105~peptidyl-serine phosphorylation	4	0.0546373	0.0286734	BAG4, MAST1, HMGA2, CDK5R1	46	246	16650	5.88547	1	1	1
GOTERM_BP_FAT	GO:0018209~peptidyl-serine modification	4	0.0546373	0.0326876	BAG4, MAST1, HMGA2, CDK5R1	46	259	16650	5.59006	1	1	1
GOTERM_BP_FAT	GO:0051961~negative regulation of nervous system development	4	0.0546373	0.0343062	WNT7A, HMGA2, WNT3, CDK5R1	46	264	16650	5.48419	1	1	1
GOTERM_BP_FAT	GO:0050804~modulation of synaptic transmission	4	0.0546373	0.0397625	NAPB, CALB1, JPH3, WNT7A	46	280	16650	5.17081	1	1	1
GOTERM_BP_FAT	GO:0010721~negative regulation of cell development	4	0.0546373	0.0495146	WNT7A, HMGA2, WNT3, CDK5R1	46	306	16650	4.73146	1	1	1
GOTERM_BP_FAT	GO:0035115`embryonic forelimb morphogenesis	3	0.040978	0.0033647	WNT7A, HOXD9, WNT3	46	32	16650	33.9334	0.996207	0.949944	0.949944
GOTERM_BP_FAT	GO:0035137~hindlimb morphogenesis	3	0.040978	0.00424451	WNT7A, HOXD9, WNT3	46	36	16650	30.163	0.99912	0.949944	0.949944
GOTERM_BP_FAT	GO:0035136~forelimb morphogenesis	3	0.040978	0.00521923	WNT7A, HOXD9, WNT3	46	40	16650	27.1467	0.999826	0.949944	0.949944
GOTERM_BP_FAT	GO:0060078~regulation of postsynaptic membrane potential	3	0.040978	0.0211602	HCN3, SCN9A, WNT7A	46	83	16650	13.0828	1	1	1
GOTERM_BP_FAT	GO:0048863~stem cell differentiation	3	0.040978	0.028812	WNT7A, HMGA2, WNT3	46	98	16650	11.0803	1	1	1
GOTERM_BP_FAT	GO:0099003~vesicle mediated transport in synapse	3	0.040978	0.0310137	NAPB, WNT7A, STX2	46	102	16650	10.6458	1	1	1
GOTERM_BP_FAT	GO:0099504~synaptic vesicle cycle	3	0.040978	0.0386089	NAPB, WNT7A, STX2	46	115	16650	9.44234	1	1	1
GOTERM_BP_FAT	GO:0048489~synaptic vesicle transport	3	0.040978	0.0461813	NAPB, WNT7A, STX2	46	127	16650	8.55015	1	1	1
GOTERM_BP_FAT	GO:0097480~establishment of synaptic vesicle localization	3	0.040978	0.0461813	NAPB, WNT7A, STX2	46	127	16650	8.55015	1	1	1
GOTERM_BP_FAT	GO:0030326~embryonic limb morphogenesis	3	0.040978	0.0468354	WNT7A, HOXD9, WNT3	46	128	16650	8.48336	1	1	1
GOTERM_BP_FAT	GO:0035113~embryonic appendage morphogenesis	3	0.040978	0.0468354	WNT7A, HOXD9, WNT3	46	128	16650	8.48336	1	1	1
GOTERM_BP_FAT	GO:0007338~single fertilization	3	0.040978	0.0474929	KCNU1, STX2, HOXD9	46	129	16650	8.41759	1	1	1
GOTERM_BP_FAT	GO:0072234~metanephric nephron tubule development	2	0.0273187	0.0423964	CALB1, LGR4	46	16	16650	45.2446	1	1	1
GOTERM_BP_FAT	GO:0007213~G-protein coupled acetylcholine receptor signaling pathway	2	0.0273187	0.0475707	HRH3, CDK5R1	46	18	16650	40.2174	1	1	1
GOTERM_MF_FAT	GO:0004871~signal transducer activity	11	0.150253	0.0237191	BAG4, JPH3, HRH3, GNG4, PTGER1, HNF4A, WNT7A, MAP3K8, WNT3, LGR4, GPR158	45	1763	15478	2.14606	0.998393	1	1
GOTERM_MF_FAT	GO:0016301~kinase activity	8	0.109275	0.0146067	CDKL2, MAST1, HMGA2, PRKAG2, MAP3K8, FGF23, CDK5R1, MAPK8IP1	45	924	15478	2.97797	0.980619	1	1
GOTERM_MF_FAT	GO:0004672~protein kinase activity	7	0.0956154	0.00985856	CDKL2, MAST1, HMGA2, PRKAG2, MAP3K8, FGF23, CDK5R1	45	652	15478	3.69277	0.929715	1	1
GOTERM_MF_FAT	GO:0016773~phosphotransferase activity, alcohol group as acceptor	7	0.0956154	0.0226415	CDKL2, MAST1, HMGA2, PRKAG2, MAP3K8, FGF23, CDK5R1	45	784	15478	3.07103	0.99784	1	1
GOTERM_MF_FAT	GO:0004674~protein serine/threonine kinase activity	6	0.081956	0.0089184	CDKL2, MAST1, HMGA2, PRKAG2, MAP3K8, CDK5R1	45	453	15478	4.5557	0.909359	1	1
GOTERM_MF_FAT	GO:0048018~receptor agonist activity	2	0.0273187	0.047267	WNT7A, WNT3	45	17	15478	40.4654	0.999998	1	1
GOTERM_CC_FAT	GO:0045202~synapse	7	0.0956154	0.0145377	HCN3, CALB1, HRH3, WNT7A, STX2, CDK5R1, MAPK8IP1	40	755	14527	3.36719	0.902555	1	1
GOTERM_CC_FAT	GO:0098793~presynapse	4	0.0546373	0.0395838	CALB1, HRH3, WNT7A, STX2	40	282	14527	5.15142	0.998374	1	1
GOTERM_CC_FAT	GO:0005796~Golgi lumen	3	0.040978	0.0273298	WNT7A, FGF23, WNT3	40	96	14527	11.3492	0.987795	1	1

## Sheet: ABHD11-AS1
Category	Term	Count	%	PValue	Genes	List Total	Pop Hits	Pop Total	Fold Enrichment	Bonferroni	Benjamini	FDR
GOTERM_BP_FAT	GO:0055085~transmembrane transport	8	0.16698	0.0157516	SLC25A1, CACNG6, WNT3A, P2RX2, SLC7A13, CYC1, DRD1, NTSR1	35	1322	16650	2.87876	1	1	1
GOTERM_BP_FAT	GO:0022414~reproductive process	8	0.16698	0.019061	MAJIN, CLDN4, RPL10L, TAC3, DRD1, ASCL2, SPANXA2, SPANXA1	35	1373	16650	2.77182	1	1	1
GOTERM_BP_FAT	GO:0000003~reproduction	8	0.16698	0.0192002	MAJIN, CLDN4, RPL10L, TAC3, DRD1, ASCL2, SPANXA2, SPANXA1	35	1375	16650	2.76779	1	1	1
GOTERM_BP_FAT	GO:0006811~ion transport	8	0.16698	0.0256393	SLC25A1, CACNG6, WNT3A, P2RX2, SLC7A13, CYC1, DRD1, NTSR1	35	1458	16650	2.61023	1	1	1
GOTERM_BP_FAT	GO:0050877~neurological system process	7	0.146107	0.0439573	BCHE, OR4F15, P2RX2, DRD1, PPEF2, OR10D4P, NTSR1	35	1288	16650	2.5854	1	1	1
GOTERM_BP_FAT	GO:0098655~cation transmembrane transport	6	0.125235	0.013334	CACNG6, WNT3A, P2RX2, CYC1, DRD1, NTSR1	35	703	16650	4.06015	1	1	1
GOTERM_BP_FAT	GO:0044703~multi-organism reproductive process	6	0.125235	0.0398958	CLDN4, RPL10L, TAC3, DRD1, SPANXA2, SPANXA1	35	936	16650	3.04945	1	1	1
GOTERM_BP_FAT	GO:0034220~ion transmembrane transport	6	0.125235	0.0442361	CACNG6, WNT3A, P2RX2, CYC1, DRD1, NTSR1	35	963	16650	2.96395	1	1	1
GOTERM_BP_FAT	GO:0006812~cation transport	6	0.125235	0.0462547	CACNG6, WNT3A, P2RX2, CYC1, DRD1, NTSR1	35	975	16650	2.92747	1	1	1
GOTERM_BP_FAT	GO:0006816~calcium ion transport	5	0.104362	0.00651141	CACNG6, WNT3A, P2RX2, DRD1, NTSR1	35	369	16650	6.44599	0.999944	1	1
GOTERM_BP_FAT	GO:0070838~divalent metal ion transport	5	0.104362	0.0100137	CACNG6, WNT3A, P2RX2, DRD1, NTSR1	35	418	16650	5.69036	1	1	1
GOTERM_BP_FAT	GO:0072511~divalent inorganic cation transport	5	0.104362	0.0102612	CACNG6, WNT3A, P2RX2, DRD1, NTSR1	35	421	16650	5.64981	1	1	1
GOTERM_BP_FAT	GO:0050878~regulation of body fluid levels	5	0.104362	0.0186371	VAMP8, CLDN4, WNT3A, P2RX2, CLEC1B	35	503	16650	4.72877	1	1	1
GOTERM_BP_FAT	GO:0043269~regulation of ion transport	5	0.104362	0.0255256	CACNG6, WNT3A, P2RX2, DRD1, NTSR1	35	554	16650	4.29345	1	1	1
GOTERM_BP_FAT	GO:0098662~inorganic cation transmembrane transport	5	0.104362	0.0393064	CACNG6, WNT3A, CYC1, DRD1, NTSR1	35	635	16650	3.74578	1	1	1
GOTERM_BP_FAT	GO:0051606~detection of stimulus	5	0.104362	0.049605	OR4F15, P2RX2, PPEF2, OR10D4P, NTSR1	35	685	16650	3.47237	1	1	1
GOTERM_BP_FAT	GO:0051928~positive regulation of calcium ion transport	4	0.0834899	0.00126509	WNT3A, P2RX2, DRD1, NTSR1	35	105	16650	18.1224	0.850067	1	1
GOTERM_BP_FAT	GO:0051924~regulation of calcium ion transport	4	0.0834899	0.00820147	WNT3A, P2RX2, DRD1, NTSR1	35	204	16650	9.32773	0.999996	1	1
GOTERM_BP_FAT	GO:0043270~positive regulation of ion transport	4	0.0834899	0.00922583	WNT3A, P2RX2, DRD1, NTSR1	35	213	16650	8.9336	0.999999	1	1
GOTERM_BP_FAT	GO:0050808~synapse organization	4	0.0834899	0.0114915	WNT3A, P2RX2, SLITRK3, DRD1	35	231	16650	8.23748	1	1	1
GOTERM_BP_FAT	GO:0070588~calcium ion transmembrane transport	4	0.0834899	0.0164166	CACNG6, WNT3A, DRD1, NTSR1	35	264	16650	7.20779	1	1	1
GOTERM_BP_FAT	GO:0010959~regulation of metal ion transport	4	0.0834899	0.0275588	WNT3A, P2RX2, DRD1, NTSR1	35	322	16650	5.90949	1	1	1
GOTERM_BP_FAT	GO:0034765~regulation of ion transmembrane transport	4	0.0834899	0.0452476	CACNG6, WNT3A, DRD1, NTSR1	35	392	16650	4.85423	1	1	1
GOTERM_BP_FAT	GO:0044708~single-organism behavior	4	0.0834899	0.0461075	BCHE, P2RX2, DRD1, NTSR1	35	395	16650	4.81736	1	1	1
GOTERM_BP_FAT	GO:0034762~regulation of transmembrane transport	4	0.0834899	0.0493307	CACNG6, WNT3A, DRD1, NTSR1	35	406	16650	4.68684	1	1	1
GOTERM_BP_FAT	GO:0010524~positive regulation of calcium ion transport into cytosol	3	0.0626174	0.00448224	P2RX2, DRD1, NTSR1	35	49	16650	29.1254	0.99881	1	1
GOTERM_BP_FAT	GO:1904427~positive regulation of calcium ion transmembrane transport	3	0.0626174	0.00643876	WNT3A, DRD1, NTSR1	35	59	16650	24.1889	0.999938	1	1
GOTERM_BP_FAT	GO:0010522~regulation of calcium ion transport into cytosol	3	0.0626174	0.0138839	P2RX2, DRD1, NTSR1	35	88	16650	16.2175	1	1	1
GOTERM_BP_FAT	GO:1904064~positive regulation of cation transmembrane transport	3	0.0626174	0.0176821	WNT3A, DRD1, NTSR1	35	100	16650	14.2714	1	1	1
GOTERM_BP_FAT	GO:0034767~positive regulation of ion transmembrane transport	3	0.0626174	0.0229748	WNT3A, DRD1, NTSR1	35	115	16650	12.4099	1	1	1
GOTERM_BP_FAT	GO:1903169~regulation of calcium ion transmembrane transport	3	0.0626174	0.0237244	WNT3A, DRD1, NTSR1	35	117	16650	12.1978	1	1	1
GOTERM_BP_FAT	GO:0034764~positive regulation of transmembrane transport	3	0.0626174	0.0252535	WNT3A, DRD1, NTSR1	35	121	16650	11.7946	1	1	1
GOTERM_BP_FAT	GO:0007416~synapse assembly	3	0.0626174	0.028837	WNT3A, SLITRK3, DRD1	35	130	16650	10.978	1	1	1
GOTERM_BP_FAT	GO:0060402~calcium ion transport into cytosol	3	0.0626174	0.0292471	P2RX2, DRD1, NTSR1	35	131	16650	10.8942	1	1	1
GOTERM_BP_FAT	GO:0060401~cytosolic calcium ion transport	3	0.0626174	0.0300744	P2RX2, DRD1, NTSR1	35	133	16650	10.7304	1	1	1
GOTERM_BP_FAT	GO:0007612~learning	3	0.0626174	0.0309111	BCHE, DRD1, NTSR1	35	135	16650	10.5714	1	1	1
GOTERM_BP_FAT	GO:0030432~peristalsis	2	0.0417449	0.0142096	P2RX2, DRD1	35	7	16650	135.918	1	1	1
GOTERM_BP_FAT	GO:0014821~phasic smooth muscle contraction	2	0.0417449	0.0302092	P2RX2, DRD1	35	15	16650	63.4286	1	1	1
GOTERM_BP_FAT	GO:0016338~calcium-independent cell-cell adhesion via plasma membrane cell-adhesion molecules	2	0.0417449	0.0459566	CLDN4, CLDN3	35	23	16650	41.3665	1	1	1
GOTERM_MF_FAT	GO:0004871~signal transducer activity	9	0.187852	0.013333	CLDN4, OR4F15, CLDN3, WNT3A, P2RX2, DRD1, CLEC1B, OR10D4P, NTSR1	30	1763	15478	2.63381	0.928942	0.67636	0.67636
GOTERM_MF_FAT	GO:0004888~transmembrane signaling receptor activity	8	0.16698	0.00906338	CLDN4, OR4F15, CLDN3, P2RX2, DRD1, CLEC1B, OR10D4P, NTSR1	30	1309	15478	3.15314	0.833644	0.67636	0.67636
GOTERM_MF_FAT	GO:0099600~transmembrane receptor activity	8	0.16698	0.0112189	CLDN4, OR4F15, CLDN3, P2RX2, DRD1, CLEC1B, OR10D4P, NTSR1	30	1363	15478	3.02822	0.891675	0.67636	0.67636
GOTERM_MF_FAT	GO:0038023~signaling receptor activity	8	0.16698	0.0137332	CLDN4, OR4F15, CLDN3, P2RX2, DRD1, CLEC1B, OR10D4P, NTSR1	30	1417	15478	2.91282	0.934401	0.67636	0.67636
GOTERM_MF_FAT	GO:0060089~molecular transducer activity	8	0.16698	0.0321336	CLDN4, OR4F15, CLDN3, P2RX2, DRD1, CLEC1B, OR10D4P, NTSR1	30	1680	15478	2.45683	0.998394	1	1
GOTERM_MF_FAT	GO:0004872~receptor activity	8	0.16698	0.0321336	CLDN4, OR4F15, CLDN3, P2RX2, DRD1, CLEC1B, OR10D4P, NTSR1	30	1680	15478	2.45683	0.998394	1	1
GOTERM_CC_FAT	GO:0031229~intrinsic component of nuclear inner membrane	2	0.0417449	0.0295434	MAJIN, P2RX2	30	15	14527	64.5644	0.991504	1	1
GOTERM_CC_FAT	GO:0005639~integral component of nuclear inner membrane	2	0.0417449	0.0295434	MAJIN, P2RX2	30	15	14527	64.5644	0.991504	1	1
GOTERM_CC_FAT	GO:0044453~nuclear membrane part	2	0.0417449	0.0314827	MAJIN, P2RX2	30	16	14527	60.5292	0.993819	1	1
GOTERM_CC_FAT	GO:0016327~apicolateral plasma membrane	2	0.0417449	0.0334183	CLDN4, CLDN3	30	17	14527	56.9686	0.995503	1	1
