# Supplementary material for: In silico identification and in vitro evaluation of MRPS30‐DT lncRNA and MRPS30 gene expression in breast cancer
Source: Cancer Rep (Hoboken). 2024 Jun 17;7(6):e2114. doi: 10.1002/cnr2.2114 (PMC11182701; doi:10.1002/cnr2.2114)
Supplement: Supplementary file 11 — File S4. The total list of disease enrichment analysis, retrieved from Appyters website (p‐value <.05). [file CNR2-7-e2114-s001.xlsx]

## Sheet: LINC01133
Term	p-value	q-value
Mammary Neoplasms, Experimental	2.83449115785908E-06	0.00328209174195164
Renal Cell Dysplasia	4.13101540837211E-06	0.00328209174195164
Breast Carcinoma	9.18247502306943E-06	0.00369489611651358
Mammary Neoplasms	9.30118594465345E-06	0.00369489611651358
Carcinoma	0.0000158240321639702	0.00502887742170974
Mammary Carcinoma, Animal	0.0000304549755316748	0.00691327944569019
Animal Mammary Neoplasms	0.0000304549755316748	0.00691327944569019
Breast adenocarcinoma	0.0000614942477973975	0.012214294968758
Carcinomatosis	0.0000766550003802905	0.0135338661782535
Carcinoma, Spindle-Cell	0.000104618635724857	0.0166239012166797
Malignant neoplasm of breast	0.0001444679800014	0.0190372421279112
Anaplastic carcinoma	0.000153391646044725	0.0190372421279112
Luminal A Breast Carcinoma	0.000164164054852744	0.0190372421279112
Short 2nd finger	0.000169863009825915	0.0190372421279112
Neoplasm of uncertain or unknown behavior of breast	0.000181142190335146	0.0190372421279112
Craniosynostosis	0.000191690292036865	0.0190372421279112
Renal dysplasia	0.0002652627396407	0.0240224219697305
Koilonychia	0.000272123093426778	0.0240224219697305
Invasive Lobular Breast Carcinoma	0.000298047954460809	0.0244158347856022
Undifferentiated carcinoma	0.000307310695854024	0.0244158347856022
Prostate carcinoma	0.000368928624863363	0.0279155992813278
Carcinoma, Lobular	0.000411771182985518	0.0289115607740009
Carcinoma breast stage IV	0.000418480741222166	0.0289115607740009
Breast Neoplasms, Male	0.000469424573887118	0.0310798186627763
Hypoparathyroidism - autosomal dominant	0.000546787820641936	0.0347538338800014
Sparse lateral eyebrow	0.000629902065454965	0.0374004856879919
Curvature of little finger	0.000635502274119435	0.0374004856879919
Clinodactyly of the 5th finger	0.000666390076210682	0.0378176368249562
BREAST CANCER 3	0.000718739230489297	0.0390313126098251
Congenital Abnormality	0.000736903321771399	0.0390313126098251
Liver Cirrhosis, Experimental	0.000771767682573982	0.0391602471209415
Infertility	0.000808433297178678	0.0391602471209415
Aggressive natural killer-cell leukemia	0.000813271337313449	0.0391602471209415
Triple Negative Breast Neoplasms	0.000933536433307266	0.0428652134209266
Parathyroid Adenoma	0.00094416769649618	0.0428652134209266
Lobular Neoplasia	0.00101930895669425	0.0439594943131871
Pregnancy associated hypertension	0.00113075900599832	0.0439594943131871
Endometrial Endometrioid Adenocarcinoma	0.00113075900599832	0.0439594943131871
malignant neoplasm of breast staging	0.00113075900599832	0.0439594943131871
Ovarian Clear Cell Adenocarcinoma	0.00113075900599832	0.0439594943131871
Carcinogenesis	0.00113426007982421	0.0439594943131871
Short finger	0.001370383663162	0.0501742829622056
Hypoplastic finger	0.001370383663162	0.0501742829622056
Abnormality of the skeletal system	0.00138934452507051	0.0501742829622056
Prolactinoma	0.00153003364288559	0.0540271879676713
Malignant neoplasm of prostate	0.00156873396012089	0.0541895274485238
Non-infiltrating lobular carcinoma	0.00177122121301273	0.0598823512229197
Neoplasm Metastasis	0.00194395756945847	0.0641692328373521
Dyslipidemias	0.00206569735616405	0.0641692328373521
Lobular carcinoma in situ of breast	0.00206572935455434	0.0641692328373521
Benign neoplasm of breast	0.00206572935455434	0.0641692328373521
Precursor B-Cell Lymphoblastic Leukemia-Lymphoma	0.00212121298264866	0.0641692328373521
Malignant Bone Neoplasm	0.0022210873543451	0.0641692328373521
Short ulnae	0.0022210873543451	0.0641692328373521
ULNAR HYPOPLASIA	0.0022210873543451	0.0641692328373521
Exostoses	0.00238181219596828	0.0675839210606
Vesico-Ureteral Reflux	0.00249584149196949	0.0676004757002702
Carcinoma, Signet Ring Cell	0.00254787716679662	0.0676004757002702
Bartter Disease	0.00254787716679662	0.0676004757002702
Endometrioma	0.00255256673506369	0.0676004757002702
ESTROGEN RESISTANCE	0.00271925564825043	0.0708343807388515
Chronic kidney disease stage 5	0.00277133303388111	0.0710265837231788
Neuroectodermal Tumor, Primitive	0.00290902931217002	0.0733721837625105
Short metatarsal	0.00307784714631626	0.0764171736796334
Cystic Fibrosis	0.00350600241474516	0.085708274415847
Cone-shaped epiphysis	0.00385763159243922	0.0895362839357281
Infantile uterus	0.00385763159243922	0.0895362839357281
Tubular Aggregate Myopathy	0.00385763159243922	0.0895362839357281
Benign Prostatic Hyperplasia	0.00388798212181575	0.0895362839357281
early pregnancy	0.00411877737552452	0.0918701168953422
Renal Insufficiency	0.00418804550429261	0.0918701168953422
Stage 4S neuroblastoma	0.00427840695421984	0.0918701168953422
Malignant neoplasm of adrenal cortex	0.00427840695421984	0.0918701168953422
Broad hallux	0.00427840695421984	0.0918701168953422
Prostatic Neoplasms	0.00453805346944517	0.0961462261726451
Rheumatoid Arthritis	0.00485948798650552	0.100791338577718
Short phalanx of finger	0.00494759245378355	0.100791338577718
Hyperextensible skin	0.00494759245378355	0.100791338577718
Infant, Premature	0.00509376317930393	0.101711290174003
Hyponatremia	0.0051806911627924	0.101711290174003
Epithelial ovarian cancer	0.00518477942359616	0.101711290174003
Behavior Disorders	0.00541876589160899	0.103739987973092
Muscular stiffness	0.00541876589160899	0.103739987973092
Hypoparathyroidism	0.00566179132667696	0.106613455117102
Generalized osteopenia	0.00570304825988275	0.106613455117102
Disseminated neuroblastoma	0.00616259351355971	0.113166528969413
Pituitary Adenoma	0.00619602770317117	0.113166528969413
Idiopathic pulmonary arterial hypertension	0.0064190287113488	0.113836041894173
Osteochondrodysplasias	0.006496107775646	0.113836041894173
Pre-Eclampsia	0.006496107775646	0.113836041894173
Mammary Neoplasms, Human	0.0065681189740223	0.113836041894173
Hyperlipoproteinemia Type IIa	0.00661449432221883	0.113836041894173
Hypercholesterolemia, Familial	0.00673416484458925	0.113836041894173
Invasive Carcinoma	0.00673416484458925	0.113836041894173
Ovarian Carcinoma	0.00694725634665653	0.115360779821781
Esophageal carcinoma	0.00696956253171242	0.115360779821781
Metaplasia	0.00722250262714212	0.117107721168661
Breast Diseases	0.00722250262714212	0.117107721168661
Nephritis	0.00773816291241486	0.122419273633461
Hyperparathyroidism, Primary	0.00778121248393933	0.122419273633461
Choreoathetosis	0.00778121248393933	0.122419273633461
Bone Diseases	0.00813625172168613	0.126750039076071
Bone Diseases, Developmental	0.00835883021275315	0.128953215612279
Major Depressive Disorder	0.00892819081660701	0.13641245391912
Unipolar Depression	0.00921436709772323	0.137858009370607
Oncocytic Neoplasm	0.00926028293931899	0.137858009370607
Prostatic Intraepithelial Neoplasias	0.00940226293760981	0.137858009370607
Ovarian Failure, Premature	0.00954963419127618	0.137858009370607
Non-alcoholic Fatty Liver Disease	0.00962051782429205	0.137858009370607
Mammary Tumorigenesis	0.00969835574804393	0.137858009370607
Refractory cancer	0.00984843010519835	0.137858009370607
Malignant neoplasm of ovary	0.0101732979608542	0.137858009370607
MYELOPROLIFERATIVE SYNDROME, TRANSIENT	0.0102031878981958	0.137858009370607
Gastritis	0.0104623039524611	0.137858009370607
Nephrotic Syndrome	0.0106191782545143	0.137858009370607
Fibroadenoma	0.0108545013893802	0.137858009370607
Adrenocortical carcinoma	0.0110980112028504	0.137858009370607
Mitral Valve Prolapse Syndrome	0.0111869000374274	0.137858009370607
Smooth philtrum	0.0111869000374274	0.137858009370607
Uterine Cancer	0.0111869000374274	0.137858009370607
Craniofacial Abnormalities	0.0114240963552851	0.137858009370607
FRIEDREICH ATAXIA 1	0.0115237618661231	0.137858009370607
Mammary Ductal Carcinoma	0.0115237618661231	0.137858009370607
Bronchopulmonary Dysplasia	0.0115892041162952	0.137858009370607
Metabolic Syndrome X	0.0116513289149123	0.137858009370607
Skeletal dysplasia	0.0118650634107129	0.137858009370607
Cerebral Hemorrhage	0.012210781302115	0.137858009370607
Arteriopathic disease	0.012210781302115	0.137858009370607
Oxyphilic Adenoma	0.012210781302115	0.137858009370607
Inflammatory disorder	0.0122634491357897	0.137858009370607
Human papilloma virus infection	0.0125608922452035	0.137858009370607
Migraine with Aura	0.0125608922452035	0.137858009370607
Precursor B-cell lymphoblastic leukemia	0.0132305326904708	0.137858009370607
Glaucoma, Open-Angle	0.013274200561286	0.137858009370607
Ovarian adenocarcinoma	0.013274200561286	0.137858009370607
Malignant neoplasm of stomach	0.0133330977344081	0.137858009370607
Cakut	0.0136373517747766	0.137858009370607
Malignant neoplasm of endometrium	0.0143010733574292	0.137858009370607
Osteogenesis Imperfecta	0.0144197704909057	0.137858009370607
Uterine Corpus Cancer	0.0144976165940428	0.137858009370607
Cervical Intraepithelial Neoplasia	0.0146085682573081	0.137858009370607
Malignant neoplasm of liver	0.0146942525871852	0.137858009370607
Chronic Kidney Diseases	0.0148613955793642	0.137858009370607
Radial deviation of the 2nd finger	0.0149082847993736	0.137858009370607
Periodic syndrome	0.0149082847993736	0.137858009370607
Papillary urothelial carcinoma	0.0149082847993736	0.137858009370607
Neonatal respiratory failure	0.0149082847993736	0.137858009370607
Aromatase deficiency	0.0149082847993736	0.137858009370607
Aplasia/Hypoplasia of the middle phalanx of the 5th finger	0.0149082847993736	0.137858009370607
Aplasia/Hypoplasia of the middle phalanx of the 2nd finger	0.0149082847993736	0.137858009370607
Aplasia/Hypoplasia of the middle phalanges of the toes	0.0149082847993736	0.137858009370607
Long upper lip	0.0149082847993736	0.137858009370607
Aplasia/Hypoplasia of the fibula	0.0149082847993736	0.137858009370607
Osteoblastic Osteosarcoma	0.0149082847993736	0.137858009370607
Agenesis of punctum lacrimale	0.0149082847993736	0.137858009370607
Virchow's node (disorder)	0.0149082847993736	0.137858009370607
Ulnar deviation of the 2nd finger	0.0149082847993736	0.137858009370607
Tension Headache	0.0149082847993736	0.137858009370607
Sarcoma, metastatic	0.0149082847993736	0.137858009370607
Subcoronal hypospadias	0.0149082847993736	0.137858009370607
Aplasia/Hypoplasia involving the metacarpal bones	0.0149082847993736	0.137858009370607
NAIL DISORDER, NONSYNDROMIC CONGENITAL, 9	0.0149082847993736	0.137858009370607
Muscular dystrophy congenital, merosin negative	0.0149082847993736	0.137858009370607
Small thenar eminence	0.0149082847993736	0.137858009370607
Breast Fibrocystic Disease	0.0151327357621299	0.137858009370607
Myxoid cyst	0.0153778461568471	0.137858009370607
Early-Stage Breast Carcinoma	0.0155171628224907	0.137858009370607
Invasive carcinoma of breast	0.0155211582464002	0.137858009370607
Glomerulonephritis	0.0155736935908063	0.137858009370607
Liver neoplasms	0.015945000938884	0.137858009370607
Abnormal skeletal development	0.0162985561731684	0.137858009370607
Androgen-Insensitivity Syndrome	0.0162985561731684	0.137858009370607
Chronic granulomatous disease	0.0166954776383478	0.137858009370607
Abnormality of the fingernails	0.0170965192165363	0.137858009370607
Luminal B Breast Carcinoma	0.0170965192165363	0.137858009370607
Invasive Ductal Breast Carcinoma	0.0171914512285243	0.137858009370607
Stomach Neoplasms	0.0173093470308421	0.137858009370607
Coumarin Resistance	0.0173717414502839	0.137858009370607
Patent Ductus Arteriosus Familial	0.0173717414502839	0.137858009370607
Partial duplication of thumb phalanx	0.0173717414502839	0.137858009370607
Null Cell Pituitary Gland Adenoma	0.0173717414502839	0.137858009370607
Carcinoma of Endocrine Gland	0.0173717414502839	0.137858009370607
Brachydactyly type C	0.0173717414502839	0.137858009370607
Primary ulcer of intestine	0.0173717414502839	0.137858009370607
Associated Pulmonary Arterial Hypertension	0.0173717414502839	0.137858009370607
Anterior Ischemic Optic Neuropathy	0.0173717414502839	0.137858009370607
Adenoid cystic breast carcinoma	0.0173717414502839	0.137858009370607
Adnexal mass	0.0173717414502839	0.137858009370607
Idiopathic osteoporosis	0.0173717414502839	0.137858009370607
Hypotriglyceridemia	0.0173717414502839	0.137858009370607
Hypocalcemic seizures	0.0173717414502839	0.137858009370607
Tooth Agenesis, Familial	0.0173717414502839	0.137858009370607
Lacrimal Puncta	0.0173717414502839	0.137858009370607
Fibrosis of bile duct, Absence of	0.0173717414502839	0.137858009370607
Advanced breast cancer	0.0173717414502839	0.137858009370607
Liver and Intrahepatic Biliary Tract Carcinoma	0.0174437005262197	0.137858009370607
Peptic Ulcer	0.0175016586979588	0.137858009370607
Endometrial Carcinoma	0.0177746714861887	0.137858009370607
MRSA - Methicillin resistant Staphylococcus aureus infection	0.0183241429417302	0.137858009370607
Primary physiologic amenorrhea	0.0191627543313976	0.137858009370607
Alcoholic Liver Diseases	0.0191627543313976	0.137858009370607
Hurthle Cell Tumor	0.0191627543313976	0.137858009370607
Ductal Carcinoma	0.0197887787787987	0.137858009370607
Adenofibroma	0.0198291614511851	0.137858009370607
Early Awakening	0.0198291614511851	0.137858009370607
Primary Insomnia	0.0198291614511851	0.137858009370607
Premenstrual Dysphoric Disorder	0.0198291614511851	0.137858009370607
Postural Orthostatic Tachycardia Syndrome	0.0198291614511851	0.137858009370607
Craniofacial asymmetry	0.0198291614511851	0.137858009370607
Old myocardial infarction	0.0198291614511851	0.137858009370607
Cardiac Carcinoma	0.0198291614511851	0.137858009370607
Apocrine Carcinoma	0.0198291614511851	0.137858009370607
Leukonychia	0.0198291614511851	0.137858009370607
Very Low Birth Weight	0.0198291614511851	0.137858009370607
BRACHYDACTYLY, TYPE A1 (disorder)	0.0198291614511851	0.137858009370607
Hypochloremia (disorder)	0.0198291614511851	0.137858009370607
Thyroid Gland Spindle Cell Tumor with Thymus-Like Differentiation	0.0198291614511851	0.137858009370607
Total Hypotrichosis, Mari type	0.0198291614511851	0.137858009370607
Thickening of glomerular basement membrane	0.0198291614511851	0.137858009370607
Hot flushes	0.0198291614511851	0.137858009370607
Genitourinary Neoplasms	0.0198291614511851	0.137858009370607
Short distal phalanx of the thumb	0.0198291614511851	0.137858009370607
Fragile X chromosome	0.0198291614511851	0.137858009370607
Serum chloride level decreased (finding)	0.0198291614511851	0.137858009370607
Rheumatic disease of heart valve	0.0198291614511851	0.137858009370607
Uterine Diseases	0.0198291614511851	0.137858009370607
Chordoma	0.0204505278871254	0.137858009370607
Hepatoblastoma	0.0209316970490446	0.137858009370607
Kidney Diseases	0.0212718435225546	0.137858009370607
Hypercholesterolemia	0.022110403168695	0.137858009370607
Brain Neoplasms	0.0221772256904154	0.137858009370607
Adrenal Cortical Adenoma	0.0222223839756269	0.137858009370607
Endometrial Diseases	0.0222805591236868	0.137858009370607
Psychoticism	0.0222805591236868	0.137858009370607
proliferative nephritis unspecified	0.0222805591236868	0.137858009370607
Coronary artery atheroma	0.0222805591236868	0.137858009370607
Other specified peritonitis	0.0222805591236868	0.137858009370607
Obsessions	0.0222805591236868	0.137858009370607
Carcinoma in situ of prostate	0.0222805591236868	0.137858009370607
Moderate global developmental delay	0.0222805591236868	0.137858009370607
Bile Duct Diseases	0.0222805591236868	0.137858009370607
Galactorrhea	0.0222805591236868	0.137858009370607
Anuria	0.0222805591236868	0.137858009370607
Langer-Giedion Syndrome	0.0222805591236868	0.137858009370607
Vulvar Vestibulitis	0.0222805591236868	0.137858009370607
Venous retinal branch occlusion	0.0222805591236868	0.137858009370607
Thin eyebrow	0.0222805591236868	0.137858009370607
Frontonasal dysplasia	0.0222805591236868	0.137858009370607
Fibular aplasia	0.0222805591236868	0.137858009370607
Erysipelas	0.0222805591236868	0.137858009370607
Medullary carcinoma of breast	0.0222805591236868	0.137858009370607
Intraepithelial Neoplasia	0.0226749954090764	0.137858009370607
Mucinous Adenocarcinoma	0.0226749954090764	0.137858009370607
Kidney Failure, Chronic	0.0234947797185689	0.137858009370607
Agenesis	0.0235916467130086	0.137858009370607
Rotting teeth	0.0235916467130086	0.137858009370607
Aortic Aneurysm	0.0240556444712905	0.137858009370607
PARKINSON DISEASE 2, AUTOSOMAL RECESSIVE JUVENILE	0.0240556444712905	0.137858009370607
Renal failure in adulthood	0.0240556444712905	0.137858009370607
Neoplasms, Intracranial	0.024523395696302	0.137858009370607
Fatty Liver	0.0245491482803428	0.137858009370607
Childhood Acute Lymphoblastic Leukemia	0.0245491482803428	0.137858009370607
Immune System Diseases	0.024575282725466	0.137858009370607
Pulmonary lymphangioleiomyomatosis	0.024725948817258	0.137858009370607
Proportionate short stature	0.024725948817258	0.137858009370607
Dementia due to Alzheimer's disease (disorder)	0.024725948817258	0.137858009370607
Polygenic hypercholesterolemia	0.024725948817258	0.137858009370607
Phototoxicity	0.024725948817258	0.137858009370607
COLCHICINE RESISTANCE	0.024725948817258	0.137858009370607
Night sweats	0.024725948817258	0.137858009370607
Cervical Migraine Syndrome	0.024725948817258	0.137858009370607
Mild dementia	0.024725948817258	0.137858009370607
Acute Confusional Migraine	0.024725948817258	0.137858009370607
Oligodactyly	0.024725948817258	0.137858009370607
Abnormality of tibia morphology	0.024725948817258	0.137858009370607
Hypochromic anemia	0.024725948817258	0.137858009370607
Abdominal Migraine	0.024725948817258	0.137858009370607
Toxoplasmosis, Cerebral	0.024725948817258	0.137858009370607
Vitamin E Assay	0.024725948817258	0.137858009370607
Status Migrainosus	0.024725948817258	0.137858009370607
Hemicrania migraine	0.024725948817258	0.137858009370607
Genital infection	0.024725948817258	0.137858009370607
Simple syndactyly of fingers - first web	0.024725948817258	0.137858009370607
Sick Headaches	0.024725948817258	0.137858009370607
Enlarged polycystic ovaries	0.024725948817258	0.137858009370607
Patent ductus arteriosus	0.0248296531869597	0.137952164035241
Myocardial Ischemia	0.0254495277119107	0.138351708267147
Cholangiocarcinoma	0.0267434428214853	0.138351708267147
Adult Acute Myeloblastic Leukemia	0.0269177264019109	0.138351708267147
Prehypertension	0.0271653448579923	0.138351708267147
Potter's facies	0.0271653448579923	0.138351708267147
Pointed incisor	0.0271653448579923	0.138351708267147
Pointed front tooth	0.0271653448579923	0.138351708267147
Peg shaped front tooth	0.0271653448579923	0.138351708267147
pediatric AIDS	0.0271653448579923	0.138351708267147
Conical incisor	0.0271653448579923	0.138351708267147
Non-Hereditary Clear Cell Renal Cell Carcinoma	0.0271653448579923	0.138351708267147
Bone Marrow Suppression	0.0271653448579923	0.138351708267147
Benign neoplasm of liver	0.0271653448579923	0.138351708267147
Malignant tumor of lesser curve of stomach	0.0271653448579923	0.138351708267147
Pulmonary Blastoma	0.0271653448579923	0.138351708267147
Malignant neoplasm of body of stomach	0.0271653448579923	0.138351708267147
Intestinal Atresia	0.0271653448579923	0.138351708267147
Vascular System Injuries	0.0271653448579923	0.138351708267147
Increased circulating renin level	0.0271653448579923	0.138351708267147
Abnormality of the ulna	0.0271653448579923	0.138351708267147
Thin nails	0.0271653448579923	0.138351708267147
Flat capital femoral epiphysis	0.0271653448579923	0.138351708267147
Fetal polyuria	0.0271653448579923	0.138351708267147
Depressive episode, unspecified	0.0271653448579923	0.138351708267147
Recurrent Endometrial Cancer	0.0271653448579923	0.138351708267147
Malignant tumor of greater curve of stomach	0.0271653448579923	0.138351708267147
Hypoplastic feet	0.0274075630593292	0.139139353678192
Acquired flat foot	0.0279010087799889	0.141193321501281
Brain Ischemia	0.0282667795586418	0.142590199106926
Carotid Atherosclerosis	0.0283980432384044	0.142799021220963
Eye Infections	0.029598761568907	0.144094077106365
Senile dementia	0.029598761568907	0.144094077106365
Gastric adenoma	0.029598761568907	0.144094077106365
Short tibia	0.029598761568907	0.144094077106365
Alacrima	0.029598761568907	0.144094077106365
Kernicterus	0.029598761568907	0.144094077106365
Lacrimal Duct Obstruction	0.029598761568907	0.144094077106365
Migraine Variant	0.029598761568907	0.144094077106365
Breast cancer stage II	0.029598761568907	0.144094077106365
Obstruction of nasolacrimal duct	0.029598761568907	0.144094077106365
Myopia	0.029653092016225	0.144094077106365
Flatfoot	0.029910476921657	0.144461239600343
Severe myopia	0.029910476921657	0.144461239600343
Abortion, Tubal	0.0309363405009925	0.145399008149384
Plasmacytoma	0.0314544847807964	0.145399008149384
Tumor Progression	0.0319168074306946	0.145399008149384
Congenital Heart Defects	0.0319453076723714	0.145399008149384
Cholera	0.031976077624072	0.145399008149384
Primary Focal Segmental Glomerulosclerosis	0.032026213248763	0.145399008149384
Delayed eruption of primary teeth	0.032026213248763	0.145399008149384
Cow milk allergy	0.032026213248763	0.145399008149384
Patellar Dislocation	0.032026213248763	0.145399008149384
Brain and/or spinal cord issue	0.032026213248763	0.145399008149384
Barakat syndrome	0.032026213248763	0.145399008149384
Lower Urinary Tract Symptoms	0.032026213248763	0.145399008149384
Mixed Cellularity Hodgkin Lymphoma	0.032026213248763	0.145399008149384
Abnormally low-pitched voice	0.032026213248763	0.145399008149384
Tooth, Supernumerary	0.032026213248763	0.145399008149384
Subependymal Glioma	0.032026213248763	0.145399008149384
Sparse eyebrow	0.032026213248763	0.145399008149384
Hodgkin lymphoma, lymphocyte depletion	0.032026213248763	0.145399008149384
Eosinophilia, Tropical	0.032026213248763	0.145399008149384
Epithelial corneal erosions	0.032026213248763	0.145399008149384
Age-related cognitive decline	0.032026213248763	0.145399008149384
leiomyosarcoma	0.0330295301793541	0.148293037177823
Carcinoma, Endometrioid	0.0330295301793541	0.148293037177823
Joint hyperflexibility	0.0330295301793541	0.148293037177823
Xeroderma pigmentosum, group B	0.0344477141698711	0.148293037177823
Delayed maturation of end part of long bone	0.0344477141698711	0.148293037177823
Disorder of endocrine ovary	0.0344477141698711	0.148293037177823
Delayed epiphyseal ossification	0.0344477141698711	0.148293037177823
Contralateral breast cancer	0.0344477141698711	0.148293037177823
AIDS-Related Non-Hodgkin Lymphoma	0.0344477141698711	0.148293037177823
Takotsubo Cardiomyopathy	0.0344477141698711	0.148293037177823
Refractory Neoplasm	0.0344477141698711	0.148293037177823
Sensory hearing loss	0.0344477141698711	0.148293037177823
Fibular hypoplasia	0.0344477141698711	0.148293037177823
Dermatitis, Phototoxic	0.0344477141698711	0.148293037177823
Extranodal marginal zone B-cell lymphoma	0.0344477141698711	0.148293037177823
Recurrent erosion of cornea	0.0344477141698711	0.148293037177823
Fracture, spiral	0.0344477141698711	0.148293037177823
Teratoma	0.0346350824710412	0.148293037177823
Joint stiffness	0.0346350824710412	0.148293037177823
Noninfiltrating Intraductal Carcinoma	0.0349383450324741	0.148293037177823
Hypodontia	0.0368223679095263	0.148293037177823
Aplasia/Hypoplasia of the thumb	0.0368632785936063	0.148293037177823
Lymphocyte Rich Classical Hodgkin Lymphoma	0.0368632785936063	0.148293037177823
Malignant histiocytosis	0.0368632785936063	0.148293037177823
Brachydactyly type A3	0.0368632785936063	0.148293037177823
Developmental absence of tooth	0.0368632785936063	0.148293037177823
Patent ductus arteriosus - persisting type	0.0368632785936063	0.148293037177823
Periorbital fullness	0.0368632785936063	0.148293037177823
Phobic anxiety disorder	0.0368632785936063	0.148293037177823
Progressive pseudorheumatoid dysplasia	0.0368632785936063	0.148293037177823
Carpal synostosis	0.0368632785936063	0.148293037177823
Widely patent fontanelles and sutures	0.0368632785936063	0.148293037177823
Juvenile hemochromatosis	0.0368632785936063	0.148293037177823
Synostosis of carpal bones	0.0368632785936063	0.148293037177823
Sudden sensorineural hearing loss	0.0368632785936063	0.148293037177823
Hereditary Paraganglioma	0.0368632785936063	0.148293037177823
Peroxisome Biogenesis Disorder, Complementation Group D	0.0368632785936063	0.148293037177823
Sphenoid Wing Meningioma	0.0368632785936063	0.148293037177823
Short middle phalanx of the 5th finger	0.0368632785936063	0.148293037177823
Heart Failure, Diastolic	0.0368632785936063	0.148293037177823
Fracture	0.0368632785936063	0.148293037177823
Gaucher Disease, Type 1	0.0368632785936063	0.148293037177823
Breast Fibrocystic Change, Proliferative Type	0.0368632785936063	0.148293037177823
Excessive tearing	0.0368632785936063	0.148293037177823
Triglyceride storage disease with ichthyosis	0.0368632785936063	0.148293037177823
Kidney Failure	0.0380724806808945	0.148937162403497
Endometriosis	0.0384941236687474	0.148937162403497
Pleuropulmonary blastoma	0.0392729207344652	0.148937162403497
cystic disease	0.0392729207344652	0.148937162403497
Ph-Like Acute Lymphoblastic Leukemia	0.0392729207344652	0.148937162403497
Patellar aplasia	0.0392729207344652	0.148937162403497
Paroxysmal Nerve Pain	0.0392729207344652	0.148937162403497
Condyloma	0.0392729207344652	0.148937162403497
Codependency	0.0392729207344652	0.148937162403497
Central nervous system lymphoma	0.0392729207344652	0.148937162403497
Uterine Corpus Sarcoma	0.0392729207344652	0.148937162403497
Tracheal Stenosis	0.0392729207344652	0.148937162403497
RETINOSCHISIS 1, X-LINKED,JUVENILE	0.0392729207344652	0.148937162403497
Depression, Postpartum	0.0392729207344652	0.148937162403497
Neuralgia, Vidian	0.0392729207344652	0.148937162403497
Neuralgia,Supraorbital	0.0392729207344652	0.148937162403497
Neuralgia, Stump	0.0392729207344652	0.148937162403497
Neuralgia, Perineal	0.0392729207344652	0.148937162403497
Neuralgia, Ilioinguinal	0.0392729207344652	0.148937162403497
Neuralgia, Iliohypogastric Nerve	0.0392729207344652	0.148937162403497
Neuralgia, Atypical	0.0392729207344652	0.148937162403497
Serous cystadenocarcinoma ovary	0.0392729207344652	0.148937162403497
Other specified forms of pleural effusion, except tuberculous	0.0392729207344652	0.148937162403497
Cystadenocarcinoma, Mucinous	0.0392729207344652	0.148937162403497
Pancreatic carcinoma	0.040180553472131	0.152016427302895
Squamous cell carcinoma of esophagus	0.0412670784788175	0.153296769590902
Serum total cholesterol measurement	0.0413465811083512	0.153296769590902
Cleft palate, isolated	0.0413519534712599	0.153296769590902
Endometrial adenocarcinoma	0.0413519534712599	0.153296769590902
Ridged nails	0.0416766547912334	0.153296769590902
Hearing Loss, Mixed Conductive-Sensorineural	0.0416766547912334	0.153296769590902
Lobomycosis	0.0416766547912334	0.153296769590902
Malignant Female Reproductive System Neoplasm	0.0416766547912334	0.153296769590902
Neonatal Deformity	0.0416766547912334	0.153296769590902
Nerve Pain	0.0416766547912334	0.153296769590902
Patella aplasia-hypoplasia	0.0416766547912334	0.153296769590902
Portal vein thrombosis	0.0416766547912334	0.153296769590902
PACHYONYCHIA CONGENITA 3	0.043691853040543	0.155978557787215
Residual Cancer	0.0440744949316926	0.155978557787215
Disease due to Papilloma virus	0.0440744949316926	0.155978557787215
Nongerminomatous Germ Cell Tumor	0.0440744949316926	0.155978557787215
Narrowing	0.0440744949316926	0.155978557787215
Nail-Patella Syndrome	0.0440744949316926	0.155978557787215
Malignant neoplasm of other specified sites of female breast	0.0440744949316926	0.155978557787215
Idiopathic scoliosis	0.0440744949316926	0.155978557787215
Tooth Loss	0.0440744949316926	0.155978557787215
Myoma	0.0440744949316926	0.155978557787215
Thymus Hyperplasia	0.0440744949316926	0.155978557787215
Tarsal Coalition	0.0440744949316926	0.155978557787215
Psychoses, Substance-Induced	0.0440744949316926	0.155978557787215
Slowed saccades	0.0440744949316926	0.155978557787215
Infarction, Lacunar	0.0440744949316926	0.155978557787215
Short middle phalanx of finger	0.0440744949316926	0.155978557787215
Hypertensive heart disease	0.0440744949316926	0.155978557787215
Middle Cerebral Artery Occlusion	0.0448800632493119	0.158411071094584
Nasopharyngeal carcinoma	0.0449612291149512	0.158411071094584
Melanoma, B16	0.0454786698217006	0.159471268821041
Apert syndrome	0.0464664552952436	0.159471268821041
Cone-shaped epiphyses of the phalanges of the hand	0.0464664552952436	0.159471268821041
Borderline ovarian tumour	0.0464664552952436	0.159471268821041
Massive Osteolyses	0.0464664552952436	0.159471268821041
Lipidemias	0.0464664552952436	0.159471268821041
Legg-Calve-Perthes Disease	0.0464664552952436	0.159471268821041
absence of radius and ulna	0.0464664552952436	0.159471268821041
Short hallux	0.0464664552952436	0.159471268821041
Fragile nails	0.0464664552952436	0.159471268821041
Female Urogenital Diseases	0.0464664552952436	0.159471268821041
Angiolymphoid hyperplasia	0.0464664552952436	0.159471268821041
Metastatic Neoplasm	0.0466614653519276	0.159531485088839
Spontaneous abortion	0.0466847958252424	0.159531485088839
High density lipoprotein measurement	0.0472298957024214	0.161047863242806
Impaired glucose tolerance	0.0479480379268231	0.162648049659705
Parkinson Disease	0.0484064174247345	0.162648049659705
Undifferentiated (Embryonal) Sarcoma	0.0488525499820277	0.162648049659705
Radial aplasia	0.0488525499820277	0.162648049659705
Cutaneous Fibrous Histiocytoma	0.0488525499820277	0.162648049659705
Absent radius	0.0488525499820277	0.162648049659705
Idiopathic Nephrotic Syndrome	0.0488525499820277	0.162648049659705
Rokitansky Kuster Hauser syndrome	0.0488525499820277	0.162648049659705
Mental Disorders, Severe	0.0488525499820277	0.162648049659705
Jaundice, Obstructive	0.0488525499820277	0.162648049659705
High Grade Intraepithelial Neoplasia	0.0488525499820277	0.162648049659705
Mental disorders	0.0490354164589101	0.162648049659705
Osteopenia	0.0490354164589101	0.162648049659705
Lymphatic Metastasis	0.049132198764417	0.162648049659705

## Sheet: ZEB1-AS1
Category	Term	Count	%	PValue	Genes	List Total	Pop Hits	Pop Total	Fold Enrichment	Bonferroni	Benjamini	FDR
GOTERM_BP_FAT	GO:0016070~RNA metabolic process	20	0.273187	0.0273	CUL2, WNT7A, HMGA2, ASH2L, ZNF25, MBD3L3, ELAVL2, MAPK8IP1, AFF2, KIN, BAG4, HNF4A, ZNF438, ZNF514, MTPAP, HOXD9, FGF23, EID2B, LGR4, CDK5R1	46	4648	16650	1.55747	1	1	1
GOTERM_BP_FAT	GO:0019219~regulation of nucleobase-containing compound metabolic process	19	0.259527	0.0164154	CUL2, WNT7A, HMGA2, PRKAG2, ASH2L, ZNF25, MBD3L3, ELAVL2, MAPK8IP1, AFF2, BAG4, HNF4A, ZNF438, ZNF514, HOXD9, FGF23, EID2B, LGR4, CDK5R1	46	4104	16650	1.67572	1	1	1
GOTERM_BP_FAT	GO:0051171~regulation of nitrogen compound metabolic process	19	0.259527	0.0327559	CUL2, WNT7A, HMGA2, PRKAG2, ASH2L, ZNF25, MBD3L3, ELAVL2, MAPK8IP1, AFF2, BAG4, HNF4A, ZNF438, ZNF514, HOXD9, FGF23, EID2B, LGR4, CDK5R1	46	4404	16650	1.56157	1	1	1
GOTERM_BP_FAT	GO:0051252~regulation of RNA metabolic process	18	0.245868	0.0153407	CUL2, WNT7A, HMGA2, ASH2L, ZNF25, MBD3L3, ELAVL2, MAPK8IP1, AFF2, BAG4, HNF4A, ZNF438, ZNF514, HOXD9, FGF23, EID2B, LGR4, CDK5R1	46	3762	16650	1.73185	1	1	1
GOTERM_BP_FAT	GO:0097659~nucleic acid-templated transcription	17	0.232209	0.0336989	CUL2, WNT7A, HMGA2, ASH2L, ZNF25, MBD3L3, ELAVL2, MAPK8IP1, HNF4A, ZNF438, ZNF514, MTPAP, HOXD9, FGF23, EID2B, LGR4, CDK5R1	46	3771	16650	1.63173	1	1	1
GOTERM_BP_FAT	GO:0032774~RNA biosynthetic process	17	0.232209	0.0451813	CUL2, WNT7A, HMGA2, ASH2L, ZNF25, MBD3L3, ELAVL2, MAPK8IP1, HNF4A, ZNF438, ZNF514, MTPAP, HOXD9, FGF23, EID2B, LGR4, CDK5R1	46	3905	16650	1.57574	1	1	1
GOTERM_BP_FAT	GO:0010646~regulation of cell communication	16	0.218549	0.0105339	NAPB, WNT7A, HMGA2, PRKAG2, MAPK8IP1, BAG4, CALB1, JPH3, GNG4, HNF4A, MAP3K8, FGF23, LGR4, GPR158, WNT3, CDK5R1	46	3020	16650	1.91765	1	1	1
GOTERM_BP_FAT	GO:0023051~regulation of signaling	16	0.218549	0.012224	NAPB, WNT7A, HMGA2, PRKAG2, MAPK8IP1, BAG4, CALB1, JPH3, GNG4, HNF4A, MAP3K8, FGF23, LGR4, GPR158, WNT3, CDK5R1	46	3070	16650	1.88642	1	1	1
GOTERM_BP_FAT	GO:0006355~regulation of transcription, DNA-templated	16	0.218549	0.0470518	CUL2, WNT7A, HMGA2, ASH2L, ZNF25, MBD3L3, ELAVL2, MAPK8IP1, HNF4A, ZNF438, ZNF514, HOXD9, FGF23, EID2B, LGR4, CDK5R1	46	3603	16650	1.60736	1	1	1
GOTERM_BP_FAT	GO:1903506~regulation of nucleic acid-templated transcription	16	0.218549	0.0493308	CUL2, WNT7A, HMGA2, ASH2L, ZNF25, MBD3L3, ELAVL2, MAPK8IP1, HNF4A, ZNF438, ZNF514, HOXD9, FGF23, EID2B, LGR4, CDK5R1	46	3625	16650	1.5976	1	1	1
GOTERM_BP_FAT	GO:0051049~regulation of transport	15	0.20489	0.000180473	CDKL2, NAPB, HCN3, STON1, HMGA2, PRKAG2, BAG4, KCNU1, JPH3, HRH3, HNF4A, SCN9A, FGF23, LGR4, CDK5R1	46	1796	16650	3.02302	0.258092	0.298503	0.298503
GOTERM_BP_FAT	GO:0009966~regulation of signal transduction	14	0.191231	0.0250427	WNT7A, HMGA2, PRKAG2, MAPK8IP1, BAG4, JPH3, GNG4, HNF4A, MAP3K8, FGF23, LGR4, GPR158, WNT3, CDK5R1	46	2728	16650	1.85755	1	1	1
GOTERM_BP_FAT	GO:0007267~cell-cell signaling	11	0.150253	0.00631765	NAPB, CALB1, JPH3, HRH3, HNF4A, WNT7A, HMGA2, STX2, FGF23, WNT3, LGR4	46	1517	16650	2.6246	0.999972	0.949944	0.949944
GOTERM_BP_FAT	GO:1901700~response to oxygen-containing compound	10	0.136593	0.0151096	HCN3, HRH3, GNG4, PTGER1, HNF4A, WNT7A, STX2, FGF23, WNT3, CDK5R1	46	1466	16650	2.46901	1	1	1
GOTERM_BP_FAT	GO:0022414~reproductive process	9	0.122934	0.0290962	CDKL2, KCNU1, HNF4A, WNT7A, HMGA2, STX2, HOXD9, WNT3, LGR4	46	1373	16650	2.37262	1	1	1
GOTERM_BP_FAT	GO:0000003~reproduction	9	0.122934	0.0293184	CDKL2, KCNU1, HNF4A, WNT7A, HMGA2, STX2, HOXD9, WNT3, LGR4	46	1375	16650	2.36917	1	1	1
GOTERM_BP_FAT	GO:0032940~secretion by cell	8	0.109275	0.0142414	NAPB, HRH3, HNF4A, WNT7A, HMGA2, STX2, FGF23, LGR4	46	966	16650	2.99757	1	1	1
GOTERM_BP_FAT	GO:0046903~secretion	8	0.109275	0.0267928	NAPB, HRH3, HNF4A, WNT7A, HMGA2, STX2, FGF23, LGR4	46	1098	16650	2.63721	1	1	1
GOTERM_BP_FAT	GO:0023061~signal release	7	0.0956154	0.000848242	NAPB, HRH3, HNF4A, WNT7A, HMGA2, STX2, FGF23	46	417	16650	6.07601	0.754286	0.701496	0.701496
GOTERM_BP_FAT	GO:0044708~single-organism behavior	6	0.081956	0.0041047	CALB1, JPH3, SCN9A, DDHD2, HOXD9, AFF2	46	395	16650	5.49807	0.99889	0.949944	0.949944
GOTERM_BP_FAT	GO:0043269~regulation of ion transport	6	0.081956	0.0163509	HCN3, KCNU1, JPH3, HRH3, SCN9A, FGF23	46	554	16650	3.92011	1	1	1
GOTERM_BP_FAT	GO:0007610~behavior	6	0.081956	0.0167002	CALB1, JPH3, SCN9A, DDHD2, HOXD9, AFF2	46	557	16650	3.89899	1	1	1
GOTERM_BP_FAT	GO:0098916~anterograde trans-synaptic signaling	6	0.081956	0.022841	NAPB, CALB1, JPH3, HRH3, WNT7A, STX2	46	604	16650	3.59559	1	1	1
GOTERM_BP_FAT	GO:0099537~trans-synaptic signaling	6	0.081956	0.022841	NAPB, CALB1, JPH3, HRH3, WNT7A, STX2	46	604	16650	3.59559	1	1	1
GOTERM_BP_FAT	GO:0099536~synaptic signaling	6	0.081956	0.022841	NAPB, CALB1, JPH3, HRH3, WNT7A, STX2	46	604	16650	3.59559	1	1	1
GOTERM_BP_FAT	GO:0007268~chemical synaptic transmission	6	0.081956	0.022841	NAPB, CALB1, JPH3, HRH3, WNT7A, STX2	46	604	16650	3.59559	1	1	1
GOTERM_BP_FAT	GO:1903530~regulation of secretion by cell	6	0.081956	0.0268001	NAPB, HRH3, HNF4A, HMGA2, FGF23, LGR4	46	630	16650	3.4472	1	1	1
GOTERM_BP_FAT	GO:0051046~regulation of secretion	6	0.081956	0.0361812	NAPB, HRH3, HNF4A, HMGA2, FGF23, LGR4	46	683	16650	3.17971	1	1	1
GOTERM_BP_FAT	GO:0050890~cognition	5	0.0682967	0.00475862	CALB1, JPH3, HRH3, DDHD2, AFF2	46	253	16650	7.15329	0.999625	0.949944	0.949944
GOTERM_BP_FAT	GO:0007548~sex differentiation	5	0.0682967	0.0059028	CDKL2, HNF4A, WNT7A, HMGA2, LGR4	46	269	16650	6.72782	0.999944	0.949944	0.949944
GOTERM_BP_FAT	GO:0007269~neurotransmitter secretion	4	0.0546373	0.00625436	NAPB, HRH3, WNT7A, STX2	46	139	16650	10.416	0.999969	0.949944	0.949944
GOTERM_BP_FAT	GO:0099643~signal release from synapse	4	0.0546373	0.00625436	NAPB, HRH3, WNT7A, STX2	46	139	16650	10.416	0.999969	0.949944	0.949944
GOTERM_BP_FAT	GO:0099531~presynaptic process involved in chemical synaptic transmission	4	0.0546373	0.00702679	NAPB, HRH3, WNT7A, STX2	46	145	16650	9.98501	0.999991	0.968526	0.968526
GOTERM_BP_FAT	GO:0030308~negative regulation of cell growth	4	0.0546373	0.0110132	GNG4, HNF4A, WNT3, CDK5R1	46	171	16650	8.46682	1	1	1
GOTERM_BP_FAT	GO:0001505~regulation of neurotransmitter levels	4	0.0546373	0.0160799	NAPB, HRH3, WNT7A, STX2	46	197	16650	7.34937	1	1	1
GOTERM_BP_FAT	GO:0006836~neurotransmitter transport	4	0.0546373	0.0160799	NAPB, HRH3, WNT7A, STX2	46	197	16650	7.34937	1	1	1
GOTERM_BP_FAT	GO:0007611~learning or memory	4	0.0546373	0.0214915	CALB1, JPH3, DDHD2, AFF2	46	220	16650	6.58103	1	1	1
GOTERM_BP_FAT	GO:0007050~cell cycle arrest	4	0.0546373	0.0254969	CUL2, HMGA2, PRKAG2, CDK5R1	46	235	16650	6.16096	1	1	1
GOTERM_BP_FAT	GO:0045926~negative regulation of growth	4	0.0546373	0.0269157	GNG4, HNF4A, WNT3, CDK5R1	46	240	16650	6.03261	1	1	1
GOTERM_BP_FAT	GO:0050768~negative regulation of neurogenesis	4	0.0546373	0.0283763	WNT7A, HMGA2, WNT3, CDK5R1	46	245	16650	5.90949	1	1	1
GOTERM_BP_FAT	GO:0018105~peptidyl-serine phosphorylation	4	0.0546373	0.0286734	BAG4, MAST1, HMGA2, CDK5R1	46	246	16650	5.88547	1	1	1
GOTERM_BP_FAT	GO:0018209~peptidyl-serine modification	4	0.0546373	0.0326876	BAG4, MAST1, HMGA2, CDK5R1	46	259	16650	5.59006	1	1	1
GOTERM_BP_FAT	GO:0051961~negative regulation of nervous system development	4	0.0546373	0.0343062	WNT7A, HMGA2, WNT3, CDK5R1	46	264	16650	5.48419	1	1	1
GOTERM_BP_FAT	GO:0050804~modulation of synaptic transmission	4	0.0546373	0.0397625	NAPB, CALB1, JPH3, WNT7A	46	280	16650	5.17081	1	1	1
GOTERM_BP_FAT	GO:0010721~negative regulation of cell development	4	0.0546373	0.0495146	WNT7A, HMGA2, WNT3, CDK5R1	46	306	16650	4.73146	1	1	1
GOTERM_BP_FAT	GO:0035115`embryonic forelimb morphogenesis	3	0.040978	0.0033647	WNT7A, HOXD9, WNT3	46	32	16650	33.9334	0.996207	0.949944	0.949944
GOTERM_BP_FAT	GO:0035137~hindlimb morphogenesis	3	0.040978	0.00424451	WNT7A, HOXD9, WNT3	46	36	16650	30.163	0.99912	0.949944	0.949944
GOTERM_BP_FAT	GO:0035136~forelimb morphogenesis	3	0.040978	0.00521923	WNT7A, HOXD9, WNT3	46	40	16650	27.1467	0.999826	0.949944	0.949944
GOTERM_BP_FAT	GO:0060078~regulation of postsynaptic membrane potential	3	0.040978	0.0211602	HCN3, SCN9A, WNT7A	46	83	16650	13.0828	1	1	1
GOTERM_BP_FAT	GO:0048863~stem cell differentiation	3	0.040978	0.028812	WNT7A, HMGA2, WNT3	46	98	16650	11.0803	1	1	1
GOTERM_BP_FAT	GO:0099003~vesicle mediated transport in synapse	3	0.040978	0.0310137	NAPB, WNT7A, STX2	46	102	16650	10.6458	1	1	1
GOTERM_BP_FAT	GO:0099504~synaptic vesicle cycle	3	0.040978	0.0386089	NAPB, WNT7A, STX2	46	115	16650	9.44234	1	1	1
GOTERM_BP_FAT	GO:0048489~synaptic vesicle transport	3	0.040978	0.0461813	NAPB, WNT7A, STX2	46	127	16650	8.55015	1	1	1
GOTERM_BP_FAT	GO:0097480~establishment of synaptic vesicle localization	3	0.040978	0.0461813	NAPB, WNT7A, STX2	46	127	16650	8.55015	1	1	1
GOTERM_BP_FAT	GO:0030326~embryonic limb morphogenesis	3	0.040978	0.0468354	WNT7A, HOXD9, WNT3	46	128	16650	8.48336	1	1	1
GOTERM_BP_FAT	GO:0035113~embryonic appendage morphogenesis	3	0.040978	0.0468354	WNT7A, HOXD9, WNT3	46	128	16650	8.48336	1	1	1
GOTERM_BP_FAT	GO:0007338~single fertilization	3	0.040978	0.0474929	KCNU1, STX2, HOXD9	46	129	16650	8.41759	1	1	1
GOTERM_BP_FAT	GO:0072234~metanephric nephron tubule development	2	0.0273187	0.0423964	CALB1, LGR4	46	16	16650	45.2446	1	1	1
GOTERM_BP_FAT	GO:0007213~G-protein coupled acetylcholine receptor signaling pathway	2	0.0273187	0.0475707	HRH3, CDK5R1	46	18	16650	40.2174	1	1	1
GOTERM_MF_FAT	GO:0004871~signal transducer activity	11	0.150253	0.0237191	BAG4, JPH3, HRH3, GNG4, PTGER1, HNF4A, WNT7A, MAP3K8, WNT3, LGR4, GPR158	45	1763	15478	2.14606	0.998393	1	1
GOTERM_MF_FAT	GO:0016301~kinase activity	8	0.109275	0.0146067	CDKL2, MAST1, HMGA2, PRKAG2, MAP3K8, FGF23, CDK5R1, MAPK8IP1	45	924	15478	2.97797	0.980619	1	1
GOTERM_MF_FAT	GO:0004672~protein kinase activity	7	0.0956154	0.00985856	CDKL2, MAST1, HMGA2, PRKAG2, MAP3K8, FGF23, CDK5R1	45	652	15478	3.69277	0.929715	1	1
GOTERM_MF_FAT	GO:0016773~phosphotransferase activity, alcohol group as acceptor	7	0.0956154	0.0226415	CDKL2, MAST1, HMGA2, PRKAG2, MAP3K8, FGF23, CDK5R1	45	784	15478	3.07103	0.99784	1	1
GOTERM_MF_FAT	GO:0004674~protein serine/threonine kinase activity	6	0.081956	0.0089184	CDKL2, MAST1, HMGA2, PRKAG2, MAP3K8, CDK5R1	45	453	15478	4.5557	0.909359	1	1
GOTERM_MF_FAT	GO:0048018~receptor agonist activity	2	0.0273187	0.047267	WNT7A, WNT3	45	17	15478	40.4654	0.999998	1	1
GOTERM_CC_FAT	GO:0045202~synapse	7	0.0956154	0.0145377	HCN3, CALB1, HRH3, WNT7A, STX2, CDK5R1, MAPK8IP1	40	755	14527	3.36719	0.902555	1	1
GOTERM_CC_FAT	GO:0098793~presynapse	4	0.0546373	0.0395838	CALB1, HRH3, WNT7A, STX2	40	282	14527	5.15142	0.998374	1	1
GOTERM_CC_FAT	GO:0005796~Golgi lumen	3	0.040978	0.0273298	WNT7A, FGF23, WNT3	40	96	14527	11.3492	0.987795	1	1

## Sheet: ABHD11-AS1
Category	Term	Count	%	PValue	Genes	List Total	Pop Hits	Pop Total	Fold Enrichment	Bonferroni	Benjamini	FDR
GOTERM_BP_FAT	GO:0055085~transmembrane transport	8	0.16698	0.0157516	SLC25A1, CACNG6, WNT3A, P2RX2, SLC7A13, CYC1, DRD1, NTSR1	35	1322	16650	2.87876	1	1	1
GOTERM_BP_FAT	GO:0022414~reproductive process	8	0.16698	0.019061	MAJIN, CLDN4, RPL10L, TAC3, DRD1, ASCL2, SPANXA2, SPANXA1	35	1373	16650	2.77182	1	1	1
GOTERM_BP_FAT	GO:0000003~reproduction	8	0.16698	0.0192002	MAJIN, CLDN4, RPL10L, TAC3, DRD1, ASCL2, SPANXA2, SPANXA1	35	1375	16650	2.76779	1	1	1
GOTERM_BP_FAT	GO:0006811~ion transport	8	0.16698	0.0256393	SLC25A1, CACNG6, WNT3A, P2RX2, SLC7A13, CYC1, DRD1, NTSR1	35	1458	16650	2.61023	1	1	1
GOTERM_BP_FAT	GO:0050877~neurological system process	7	0.146107	0.0439573	BCHE, OR4F15, P2RX2, DRD1, PPEF2, OR10D4P, NTSR1	35	1288	16650	2.5854	1	1	1
GOTERM_BP_FAT	GO:0098655~cation transmembrane transport	6	0.125235	0.013334	CACNG6, WNT3A, P2RX2, CYC1, DRD1, NTSR1	35	703	16650	4.06015	1	1	1
GOTERM_BP_FAT	GO:0044703~multi-organism reproductive process	6	0.125235	0.0398958	CLDN4, RPL10L, TAC3, DRD1, SPANXA2, SPANXA1	35	936	16650	3.04945	1	1	1
GOTERM_BP_FAT	GO:0034220~ion transmembrane transport	6	0.125235	0.0442361	CACNG6, WNT3A, P2RX2, CYC1, DRD1, NTSR1	35	963	16650	2.96395	1	1	1
GOTERM_BP_FAT	GO:0006812~cation transport	6	0.125235	0.0462547	CACNG6, WNT3A, P2RX2, CYC1, DRD1, NTSR1	35	975	16650	2.92747	1	1	1
GOTERM_BP_FAT	GO:0006816~calcium ion transport	5	0.104362	0.00651141	CACNG6, WNT3A, P2RX2, DRD1, NTSR1	35	369	16650	6.44599	0.999944	1	1
GOTERM_BP_FAT	GO:0070838~divalent metal ion transport	5	0.104362	0.0100137	CACNG6, WNT3A, P2RX2, DRD1, NTSR1	35	418	16650	5.69036	1	1	1
GOTERM_BP_FAT	GO:0072511~divalent inorganic cation transport	5	0.104362	0.0102612	CACNG6, WNT3A, P2RX2, DRD1, NTSR1	35	421	16650	5.64981	1	1	1
GOTERM_BP_FAT	GO:0050878~regulation of body fluid levels	5	0.104362	0.0186371	VAMP8, CLDN4, WNT3A, P2RX2, CLEC1B	35	503	16650	4.72877	1	1	1
GOTERM_BP_FAT	GO:0043269~regulation of ion transport	5	0.104362	0.0255256	CACNG6, WNT3A, P2RX2, DRD1, NTSR1	35	554	16650	4.29345	1	1	1
GOTERM_BP_FAT	GO:0098662~inorganic cation transmembrane transport	5	0.104362	0.0393064	CACNG6, WNT3A, CYC1, DRD1, NTSR1	35	635	16650	3.74578	1	1	1
GOTERM_BP_FAT	GO:0051606~detection of stimulus	5	0.104362	0.049605	OR4F15, P2RX2, PPEF2, OR10D4P, NTSR1	35	685	16650	3.47237	1	1	1
GOTERM_BP_FAT	GO:0051928~positive regulation of calcium ion transport	4	0.0834899	0.00126509	WNT3A, P2RX2, DRD1, NTSR1	35	105	16650	18.1224	0.850067	1	1
GOTERM_BP_FAT	GO:0051924~regulation of calcium ion transport	4	0.0834899	0.00820147	WNT3A, P2RX2, DRD1, NTSR1	35	204	16650	9.32773	0.999996	1	1
GOTERM_BP_FAT	GO:0043270~positive regulation of ion transport	4	0.0834899	0.00922583	WNT3A, P2RX2, DRD1, NTSR1	35	213	16650	8.9336	0.999999	1	1
GOTERM_BP_FAT	GO:0050808~synapse organization	4	0.0834899	0.0114915	WNT3A, P2RX2, SLITRK3, DRD1	35	231	16650	8.23748	1	1	1
GOTERM_BP_FAT	GO:0070588~calcium ion transmembrane transport	4	0.0834899	0.0164166	CACNG6, WNT3A, DRD1, NTSR1	35	264	16650	7.20779	1	1	1
GOTERM_BP_FAT	GO:0010959~regulation of metal ion transport	4	0.0834899	0.0275588	WNT3A, P2RX2, DRD1, NTSR1	35	322	16650	5.90949	1	1	1
GOTERM_BP_FAT	GO:0034765~regulation of ion transmembrane transport	4	0.0834899	0.0452476	CACNG6, WNT3A, DRD1, NTSR1	35	392	16650	4.85423	1	1	1
GOTERM_BP_FAT	GO:0044708~single-organism behavior	4	0.0834899	0.0461075	BCHE, P2RX2, DRD1, NTSR1	35	395	16650	4.81736	1	1	1
GOTERM_BP_FAT	GO:0034762~regulation of transmembrane transport	4	0.0834899	0.0493307	CACNG6, WNT3A, DRD1, NTSR1	35	406	16650	4.68684	1	1	1
GOTERM_BP_FAT	GO:0010524~positive regulation of calcium ion transport into cytosol	3	0.0626174	0.00448224	P2RX2, DRD1, NTSR1	35	49	16650	29.1254	0.99881	1	1
GOTERM_BP_FAT	GO:1904427~positive regulation of calcium ion transmembrane transport	3	0.0626174	0.00643876	WNT3A, DRD1, NTSR1	35	59	16650	24.1889	0.999938	1	1
GOTERM_BP_FAT	GO:0010522~regulation of calcium ion transport into cytosol	3	0.0626174	0.0138839	P2RX2, DRD1, NTSR1	35	88	16650	16.2175	1	1	1
GOTERM_BP_FAT	GO:1904064~positive regulation of cation transmembrane transport	3	0.0626174	0.0176821	WNT3A, DRD1, NTSR1	35	100	16650	14.2714	1	1	1
GOTERM_BP_FAT	GO:0034767~positive regulation of ion transmembrane transport	3	0.0626174	0.0229748	WNT3A, DRD1, NTSR1	35	115	16650	12.4099	1	1	1
GOTERM_BP_FAT	GO:1903169~regulation of calcium ion transmembrane transport	3	0.0626174	0.0237244	WNT3A, DRD1, NTSR1	35	117	16650	12.1978	1	1	1
GOTERM_BP_FAT	GO:0034764~positive regulation of transmembrane transport	3	0.0626174	0.0252535	WNT3A, DRD1, NTSR1	35	121	16650	11.7946	1	1	1
GOTERM_BP_FAT	GO:0007416~synapse assembly	3	0.0626174	0.028837	WNT3A, SLITRK3, DRD1	35	130	16650	10.978	1	1	1
GOTERM_BP_FAT	GO:0060402~calcium ion transport into cytosol	3	0.0626174	0.0292471	P2RX2, DRD1, NTSR1	35	131	16650	10.8942	1	1	1
GOTERM_BP_FAT	GO:0060401~cytosolic calcium ion transport	3	0.0626174	0.0300744	P2RX2, DRD1, NTSR1	35	133	16650	10.7304	1	1	1
GOTERM_BP_FAT	GO:0007612~learning	3	0.0626174	0.0309111	BCHE, DRD1, NTSR1	35	135	16650	10.5714	1	1	1
GOTERM_BP_FAT	GO:0030432~peristalsis	2	0.0417449	0.0142096	P2RX2, DRD1	35	7	16650	135.918	1	1	1
GOTERM_BP_FAT	GO:0014821~phasic smooth muscle contraction	2	0.0417449	0.0302092	P2RX2, DRD1	35	15	16650	63.4286	1	1	1
GOTERM_BP_FAT	GO:0016338~calcium-independent cell-cell adhesion via plasma membrane cell-adhesion molecules	2	0.0417449	0.0459566	CLDN4, CLDN3	35	23	16650	41.3665	1	1	1
GOTERM_MF_FAT	GO:0004871~signal transducer activity	9	0.187852	0.013333	CLDN4, OR4F15, CLDN3, WNT3A, P2RX2, DRD1, CLEC1B, OR10D4P, NTSR1	30	1763	15478	2.63381	0.928942	0.67636	0.67636
GOTERM_MF_FAT	GO:0004888~transmembrane signaling receptor activity	8	0.16698	0.00906338	CLDN4, OR4F15, CLDN3, P2RX2, DRD1, CLEC1B, OR10D4P, NTSR1	30	1309	15478	3.15314	0.833644	0.67636	0.67636
GOTERM_MF_FAT	GO:0099600~transmembrane receptor activity	8	0.16698	0.0112189	CLDN4, OR4F15, CLDN3, P2RX2, DRD1, CLEC1B, OR10D4P, NTSR1	30	1363	15478	3.02822	0.891675	0.67636	0.67636
GOTERM_MF_FAT	GO:0038023~signaling receptor activity	8	0.16698	0.0137332	CLDN4, OR4F15, CLDN3, P2RX2, DRD1, CLEC1B, OR10D4P, NTSR1	30	1417	15478	2.91282	0.934401	0.67636	0.67636
GOTERM_MF_FAT	GO:0060089~molecular transducer activity	8	0.16698	0.0321336	CLDN4, OR4F15, CLDN3, P2RX2, DRD1, CLEC1B, OR10D4P, NTSR1	30	1680	15478	2.45683	0.998394	1	1
GOTERM_MF_FAT	GO:0004872~receptor activity	8	0.16698	0.0321336	CLDN4, OR4F15, CLDN3, P2RX2, DRD1, CLEC1B, OR10D4P, NTSR1	30	1680	15478	2.45683	0.998394	1	1
GOTERM_CC_FAT	GO:0031229~intrinsic component of nuclear inner membrane	2	0.0417449	0.0295434	MAJIN, P2RX2	30	15	14527	64.5644	0.991504	1	1
GOTERM_CC_FAT	GO:0005639~integral component of nuclear inner membrane	2	0.0417449	0.0295434	MAJIN, P2RX2	30	15	14527	64.5644	0.991504	1	1
GOTERM_CC_FAT	GO:0044453~nuclear membrane part	2	0.0417449	0.0314827	MAJIN, P2RX2	30	16	14527	60.5292	0.993819	1	1
GOTERM_CC_FAT	GO:0016327~apicolateral plasma membrane	2	0.0417449	0.0334183	CLDN4, CLDN3	30	17	14527	56.9686	0.995503	1	1
